# Supplementary material for: Impact of sexual and reproductive health interventions among young people in sub-Saharan Africa: a scoping review
Source: Front Glob Womens Health. 2024 Apr 18;5:1344135. doi: 10.3389/fgwh.2024.1344135 (PMC11063325; doi:10.3389/fgwh.2024.1344135)
Supplement: Supplementary file 2 [file Datasheet2.zip]

Archive with 1 entries (1 files):
- S2 file ROB2 quality assessment.xlsm
