# Supplementary material for: Impact of sexual and reproductive health interventions among young people in sub-Saharan Africa: a scoping review
Source: Front Glob Womens Health. 2024 Apr 18;5:1344135. doi: 10.3389/fgwh.2024.1344135 (PMC11063325; doi:10.3389/fgwh.2024.1344135)
Supplement: Supplementary file 2 [file Datasheet2.zip › S2 file ROB2 quality assessment.xlsm]

## Sheet: Intro
							V8 update:
							*Added judgement-level comment in the summary table
							*Removed "Double click on this column…" label in the comments after enter
							*Corrected spelling mistakes

## Sheet: Results
Basic information													Domain 1. Randomization process										Domain 2. Deviations from intended interventions																		Domain 3. Mising outcome data
Time	Unique ID	Assessor	Study ID	Reference	Experimental	Comparator	Outcome	Results	Aim	Effect of adhering to intervention?	Weight	Sources	1.1	1.2	Note for 1.1&1.2	1.3	Note for 1.3	1.0 Algorithm result	1.0 Assessor's Judgement	1.0 General note	1.0 Optional Question	1.0 Note for optional question	2.1	2.2	Note for 2.1&2.2	2.3	Note for 2.3	2.4	Note for 2.4	2.5	Note for 2.5	2.6	Note for 2.6	2.7	Note for 2.7	2.0 Algorithm result	2.0 Assessor's Judgement	2.0 General Notes	2.0 Optional Question	2.0 Note for optional question	3.1	Note for 3.1	3.2	Note for 3.2	3.3	Note for 3.3&3.4	3.4	Note for 3.4 (not use)	3.0 Algorithm result
2023/09/29 15.51	1	Arthur Vengesai	Lemani et al., 2017	10.137/journal.pone.0175879	Couples counseling with FP trained community health workers	Routine counseling with FP untrained community health workers	Increase modern contraception use		assignment to intervention (the 'intention-to-treat' effect)	NA	1	Journal article(s)	Y	Y		N		Low	Low				N	Y		N		NA		NA		Y		NA		Low	Low				N		Y		NA		NA		Low
2021/09/22 19.37	2	Arthur Vengesai	Yakubu et al., 2019	10.1186/s12978-019-0784-8	Sexual Health Education	Normal classes	Increase family planning knowledge		assignment to intervention (the 'intention-to-treat' effect)	NA	1	Journal article(s)	Y	Y		N		Low	Low				N	N		NA		NA		NA		Y		NA		Low	Low				Y		NA		NA		NA		Low
2023/09/29 15.52	3	Arthur Vengesai	Nuwanyama et al., 2020	10.1186/540834-020-00134-5	mHealth internet based MPA-SRH	Standard care-SRH	Increase contraceptive knowlede		assignment to intervention (the 'intention-to-treat' effect)	NA	1		Y	N		Y		High	High				Y	Y		N		NA		NA		Y		NA		Low	Low				N		PN		N		NA		Low
2023/09/29 15.48	4	Arthur Vengesai	Nuwanyama., 2020	10.1186/540834-020-00134-5	mHealth internet based MPA-SRH	Standard care-SRH	Increase contraceptive use		assignment to intervention (the 'intention-to-treat' effect)	NA	1	Journal article(s)	Y	N		Y		High	High				Y	Y		N		NA		NA		Y		NA		Low	Low				N		PN		N		NA		Low
2023/09/29 15.35	5	Arthur Vengesai	Hegahl et al 2022	doi.org/10.1016/j.socscimed.2022.115125	Comprehensive sexuality education and economic support	Standard school and health services	Increase use of modern contraception		assignment to intervention (the 'intention-to-treat' effect)	NA	1	Journal article(s)	Y	Y		Y		Some concerns	Some concerns				Y	NI		PN		NA		NA		Y		NA		Low	Low				PY		NA		NA		NA		Low
2023/09/28 10.11	6	Arthur Vengesai	Hegdahl et al 2022		Economic support	Standard school and health services	Increase use of modern contraception		assignment to intervention (the 'intention-to-treat' effect)	NA	1	Journal article(s)	Y	Y		Y		Some concerns	Some concerns				Y	NI		PN		NA		NA		Y		NA		Low	Low				PY		NA		NA		NA		Low
2023/09/28 10.20	7	Arthur Vengesai	Hegdahl et al 2022		Comprehensive sexuality education and economic support	Standard school and health services	Increase modern contraception methods knowledge		assignment to intervention (the 'intention-to-treat' effect)	NA	1		Y	Y		Y		Some concerns	Some concerns				Y	NI		PN		NA		NA		Y		NA		Low	Low				PY		NA		NA		NA		Low
2023/09/28 10.25	8	Arthur Vengesai	Hegdahl et al 2022		Economic support	Standard school and health services	Increase modern contraception methods knowledge		assignment to intervention (the 'intention-to-treat' effect)	NA	1		Y	Y		Y		Some concerns	Some concerns				Y	NI		PN		NA		NA		Y		NA		Low	Low				PY		NA		NA		NA		Low
2023/09/28 12.43	9	Arthur Vengesai	Mbizvo 2023	doi.org/10.1186/s128-023-15023-0	Community health workers and comprehensive sexuality education	Routine comprehensive sexuality education	Reduce early and unintended pregnancies		assignment to intervention (the 'intention-to-treat' effect)	NA	1		NI	Y		NI		Low	Low				N	PN		NA		NA		NA		PY		NA		Low	Low				Y		NA		NA		NA		Low
2023/09/28 12.49	10	Arthur Vengesai	Mbizvo et al 2023		YFHS and comprehensive sexuality education		Reduce early and unitended pregnancies	Routine comprehensive sexuality education	assignment to intervention (the 'intention-to-treat' effect)	NA	1		NI	Y		NI		Low	Low				N	PN		NA		NA		NA		PY		NA		Low	Low				Y		NA		NA		NA		Low
2023/09/28 13.39	11	Arthur Vengesai	Wondimagegene		Peer-led education		Increase modern contraception use		assignment to intervention (the 'intention-to-treat' effect)	NA	1		Y	Y		PN		Low	Low				Y	Y		N		NA		NA		PY		NA		Low	Low				PY		NA		NA		NA		Low
2023/09/28 15.48	13	Arthur Vengesai	Erdart-Ohren et al 2022		Community health worker visits	No intervention	Increase modern contraception uptake		assignment to intervention (the 'intention-to-treat' effect)	NA	1		NI	NI		PN		Some concerns	Some concerns				PN	PN		NA		NA		NA		PY		NA		Low	Low				N		PN		NI		NI		High
2023/09/28 15.55	14	Arthur Vengesai	Erhardt-Ohren et al 2022		Community health worker visits and counselling	No intervention	Increase modern contraception use		assignment to intervention (the 'intention-to-treat' effect)	NA	1		NI	NI		PN		Some concerns	Some concerns				PN	PN		NA		NA		NA		PY		NA		Low	Low				N		PN		NI		NI		High
2023/09/28 16.26	15	Arthur Vengesai	Gichangi et al 2022		mHealth	Standard care	Busting contraception myths and misconceptions		assignment to intervention (the 'intention-to-treat' effect)	NA	1		Y	Y		N		Low	Low				Y	PN		N		NA		NA		Y		NA		Low	Low				N		Y		NA		NA		Low
2023/09/29 12.46	16	Arthur Vengesai	Silverman 2023		CHWs	No intervention	Increase modern contraceptive uptake		assignment to intervention (the 'intention-to-treat' effect)	NA	1		Y	Y		N		Low	Low				Y	PN		PN		NA		NA		Y		NA		Low	Low				PY		NA		NA		NA		Low
2023/09/29 12.58	17	Arthur Vengesai	Silverman et al 2023		Gender-segregated group discussion sessions	No intervention	Increase modern contraception uptake		assignment to intervention (the 'intention-to-treat' effect)	NA	1		Y	Y		PN		Low	Low				Y	PN		PN		NA		NA		Y		NA		Low	Low				PY		NA		NA		NA		Low
2023/09/29 13.05	18	Arthur Vengesai	Silverman et al 2023		CHWs and gender-segregated group discussion sessions	No intervention	Increase morden contraceptive uptake		assignment to intervention (the 'intention-to-treat' effect)	NA	1		Y	Y		N		Low	Low				Y	PN		PN		NA		NA		Y		NA		Low	Low				PY		NA		NA		NA		Low
2023/09/29 15.38	19	Arthur Vengesai	Bakesiima et al 2021		Peer counselling	Standard of care counselling	Increase modern contraceptive acceptance		assignment to intervention (the 'intention-to-treat' effect)	NA	1		Y	Y		N		Low	Low				Y	Y		PN		NA		NA		Y		NA		Low	Low				PY		NA		NA		NA		Low
2023/09/29 15.38	20	Arthur Vengesai	Bakesiima et al 2021		Peer counselling	Standard of care routine counselling	Decrease myths and misconceptions about modern contraceptives		assignment to intervention (the 'intention-to-treat' effect)	NA	1		Y	Y		N		Low	Low				Y	Y		PN		NA		NA		Y		NA		Low	Low				PY		NA		NA		NA		Low
2023/09/29 15.37	21	Arthur Vengesai	Macharia et al 2023		mHealth	Regular sources	Increase SRH knowledge		assignment to intervention (the 'intention-to-treat' effect)	NA	1		Y	Y		PN		Low	Low				Y	PN		N		NA		NA		PY		NA		Low	Low				N		N		N		NA		Low
[truncated: 35 more columns]

## Sheet: Summary
Unique ID	Reviewer	Study ID	Reference	Experimental	Comparator	Outcome	Result	Aim	Effect of adhering to intervention?	Weight	Randomization process	Comment for randomization process	Deviations from intended interventions	Comment for deviations from intended interventions	Missing outcome data	Comment for missing outcome data	Measurement of the outcome	Comment for measurement of the outcome	Selection of the reported result	Comment for selection of the reported result	Overall Bias	Comment for overall bias					Randomization process	Deviations from intended interventions	Mising outcome data	Measurement of the outcome	Selection of the reported result	Overall Bias
1	Arthur Vengesai	Lemani et al., 2017	10.137/journal.pone.0175879	Couples counseling with FP trained community health workers	Routine counseling with FP untrained community health workers	Increase modern contraception use		assignment to intervention (the 'intention-to-treat' effect)	NA	1	Low		Low		Low		High		High		Some concerns					Assignment to intervention (the 'intention-to-treat' effect)
2	Arthur Vengesai	Yakubu et al., 2019	10.1186/s12978-019-0784-8	Sexual Health Education	Normal classes	Increase family planning knowledge		assignment to intervention (the 'intention-to-treat' effect)	NA	1	Low		Low		Low		Low		Low		Low					Total number of study = 4
3	Arthur Vengesai	Nuwanyama et al., 2020	10.1186/540834-020-00134-5	mHealth internet based MPA-SRH	Standard care-SRH	Increase contraceptive knowlede		assignment to intervention (the 'intention-to-treat' effect)	NA	1	High		Low		Low		Low		High		Some concerns					Low risk	50	100	100	75	50	25
4	Arthur Vengesai	Nuwanyama., 2020	10.1186/540834-020-00134-5	mHealth internet based MPA-SRH	Standard care-SRH	Increase contraceptive use		assignment to intervention (the 'intention-to-treat' effect)	NA	1	High		Low		Low		Low		Low		High					Some concerns	0	0	0	0	0	50
																	Low		Low		High					High risk	50	0	0	25	50	25
																										Adhering to intervention (the 'per-protocol' effect)
																										Total number of study = 0
																										Low risk
																										Some concerns
																										High risk

## Sheet: Figure (ITT)
Intention-to-treat	Unique ID	Study ID	Experimental	Comparator	Outcome	Weight	D1	D2	D3	D4	D5	Overall
	1	Lemani et al., 2017	Couples counseling with FP trained community health workers	Routine counseling with FP untrained community health workers	Increase modern contraception use	1									Low risk
	2	Yakubu et al., 2019	Sexual Health Education	Normal classes	Increase family planning knowledge	1									Some concerns
	3	Nuwanyama et al., 2020	mHealth internet based MPA-SRH	Standard care-SRH	Increase contraceptive knowlede	1									High risk
	4	Nuwanyama., 2020	mHealth internet based MPA-SRH	Standard care-SRH	Increase contraceptive use	1
	5	Hegahl et al 2022	Comprehensive sexuality education and economic support	Standard school and health services	Increase use of modern contraception	1								D1	Randomisation process
	6	Hegdahl et al 2022	Economic support	Standard school and health services	Increase use of modern contraception	1								D2	Deviations from the intended interventions
	7	Hegdahl et al 2022	Comprehensive sexuality education and economic support	Standard school and health services	Increase modern contraception methods knowledge	1								D3	Missing outcome data
	8	Hegdahl et al 2022	Economic support	Standard school and health services	Increase modern contraception methods knowledge	1								D4	Measurement of the outcome
	9	Mbizvo 2023	Community health workers and comprehensive sexuality education	Routine comprehensive sexuality education	Reduce early and unintended pregnancies	1								D5	Selection of the reported result
	10	Mbizvo et al 2023	YFHS and comprehensive sexuality education	NA	Reduce early and unitended pregnancies	1
	11	Wondimagegene	Peer-led education	NA	Increase modern contraception use	1
	13	Erdart-Ohren et al 2022	Community health worker visits	No intervention	Increase modern contraception uptake	1
	14	Erhardt-Ohren et al 2022	Community health worker visits and counselling	No intervention	Increase modern contraception use	1
	15	Gichangi et al 2022	mHealth	Standard care	Busting contraception myths and misconceptions	1
	16	Silverman 2023	CHWs	No intervention	Increase modern contraceptive uptake	1
	17	Silverman et al 2023	Gender-segregated group discussion sessions	No intervention	Increase modern contraception uptake	1
	18	Silverman et al 2023	CHWs and gender-segregated group discussion sessions	No intervention	Increase morden contraceptive uptake	1
	19	Bakesiima et al 2021	Peer counselling	Standard of care counselling	Increase modern contraceptive acceptance	1
	20	Bakesiima et al 2021	Peer counselling	Standard of care routine counselling	Decrease myths and misconceptions about modern contraceptives	1
	21	Macharia et al 2023	mHealth	Regular sources	Increase SRH knowledge	1

## Sheet: Figure (PP)
Per-protocol	Unique ID	Study ID	Experimental	Comparator	Outcome	Weight	D1	D2	D3	D4	D5	Overall

## Sheet: Print (ITT)
Unique ID	1	Study ID	Lemani et al., 2017	Assessor	Arthur Vengesai
Ref or Label	10.137/journal.pone.0175879	Aim	assignment to intervention (the 'intention-to-treat' effect)
Experimental	Couples counseling with FP trained community health workers	Comparator	Routine counseling with FP untrained community health workers	Source	Journal article(s)
Outcome	Increase modern contraception use	Results		Weight	1
Domain	Signalling question			Response	Comments
Bias arising from the randomization process	1.1 Was the allocation sequence random?			Y
	1.2 Was the allocation sequence concealed until participants were enrolled and assigned to interventions?			Y
	1.3 Did baseline differences between intervention groups suggest a problem with the randomization process?			N
	Risk of bias judgement			Low
Bias due to deviations from intended interventions	2.1.Were participants aware of their assigned intervention during the trial?			N
	2.2.Were carers and people delivering the interventions aware of participants' assigned intervention during the trial?			Y
	2.3. If Y/PY/NI to 2.1 or 2.2: Were there deviations from the intended intervention that arose because of the experimental context?			N
	2.4 If Y/PY to 2.3: Were these deviations likely to have affected the outcome?			NA
	2.5. If Y/PY/NI to 2.4: Were these deviations from intended intervention balanced between groups?			NA
	2.6 Was an appropriate analysis used to estimate the effect of assignment to intervention?			Y
	2.7 If N/PN/NI to 2.6: Was there potential for a substantial impact (on the result) of the failure to analyse participants in the group to which they were randomized?			NA
	Risk of bias judgement			Low
Bias due to missing outcome data	3.1 Were data for this outcome available for all, or nearly all, participants randomized?			N
	3.2 If N/PN/NI to 3.1: Is there evidence that result was not biased by missing outcome data?			Y
	3.3 If N/PN to 3.2: Could missingness in the outcome depend on its true value?			NA
	3.4 If Y/PY/NI to 3.3: Is it likely that missingness in the outcome depended on its true value?			NA
	Risk of bias judgement			Low
Bias in measurement of the outcome	4.1 Was the method of measuring the outcome inappropriate?			N
	4.2 Could measurement or ascertainment of the outcome have differed between intervention groups?			N
	4.3 Were outcome assessors aware of the intervention received by study participants?			Y
	4.4 If Y/PY/NI to 4.3: Could assessment of the outcome have been influenced by knowledge of intervention received?			Y
	4.5 If Y/PY/NI to 4.4: Is it likely that assessment of the outcome was influenced by knowledge of intervention received?			Y
	Risk of bias judgement			High
Bias in selection of the reported result	5.1 Were the data that produced this result analysed in accordance with a pre-specified analysis plan that was finalized before unblinded outcome data were available for analysis?			Y
	5.2 ... multiple eligible outcome measurements (e.g. scales, definitions, time points) within the outcome domain?			Y
	5.3 ... multiple eligible analyses of the data?			NI
	Risk of bias judgement			High
Overall bias	Risk of bias judgement			Some concerns
Unique ID	2	Study ID	Yakubu et al., 2019	Assessor	Arthur Vengesai
Ref or Label	10.1186/s12978-019-0784-8	Aim	assignment to intervention (the 'intention-to-treat' effect)
Experimental	Sexual Health Education	Comparator	Normal classes	Source	Journal article(s)
Outcome	Increase family planning knowledge	Results		Weight	1
Domain	Signalling question			Response	Comments
Bias arising from the randomization process	1.1 Was the allocation sequence random?			Y
	1.2 Was the allocation sequence concealed until participants were enrolled and assigned to interventions?			Y
	1.3 Did baseline differences between intervention groups suggest a problem with the randomization process?			N
	Risk of bias judgement			Low
Bias due to deviations from intended interventions	2.1.Were participants aware of their assigned intervention during the trial?			N
	2.2.Were carers and people delivering the interventions aware of participants' assigned intervention during the trial?			N
	2.3. If Y/PY/NI to 2.1 or 2.2: Were there deviations from the intended intervention that arose because of the experimental context?			NA
	2.4 If Y/PY to 2.3: Were these deviations likely to have affected the outcome?			NA
	2.5. If Y/PY/NI to 2.4: Were these deviations from intended intervention balanced between groups?			NA
	2.6 Was an appropriate analysis used to estimate the effect of assignment to intervention?			Y
	2.7 If N/PN/NI to 2.6: Was there potential for a substantial impact (on the result) of the failure to analyse participants in the group to which they were randomized?			NA
	Risk of bias judgement			Low
Bias due to missing outcome data	3.1 Were data for this outcome available for all, or nearly all, participants randomized?			Y
	3.2 If N/PN/NI to 3.1: Is there evidence that result was not biased by missing outcome data?			NA
	3.3 If N/PN to 3.2: Could missingness in the outcome depend on its true value?			NA
	3.4 If Y/PY/NI to 3.3: Is it likely that missingness in the outcome depended on its true value?			NA
	Risk of bias judgement			Low
Bias in measurement of the outcome	4.1 Was the method of measuring the outcome inappropriate?			N
	4.2 Could measurement or ascertainment of the outcome have differed between intervention groups?			N
	4.3 Were outcome assessors aware of the intervention received by study participants?			NI
	4.4 If Y/PY/NI to 4.3: Could assessment of the outcome have been influenced by knowledge of intervention received?			N
	4.5 If Y/PY/NI to 4.4: Is it likely that assessment of the outcome was influenced by knowledge of intervention received?			NA
	Risk of bias judgement			Low
Bias in selection of the reported result	5.1 Were the data that produced this result analysed in accordance with a pre-specified analysis plan that was finalized before unblinded outcome data were available for analysis?			Y
	5.2 ... multiple eligible outcome measurements (e.g. scales, definitions, time points) within the outcome domain?			N
	5.3 ... multiple eligible analyses of the data?			N
	Risk of bias judgement			Low
Overall bias	Risk of bias judgement			Low
Unique ID	3	Study ID	Nuwanyama et al., 2020	Assessor	Arthur Vengesai
Ref or Label	10.1186/540834-020-00134-5	Aim	assignment to intervention (the 'intention-to-treat' effect)
Experimental	mHealth internet based MPA-SRH	Comparator	Standard care-SRH	Source
Outcome	Increase contraceptive knowlede	Results		Weight	1
Domain	Signalling question			Response	Comments
Bias arising from the randomization process	1.1 Was the allocation sequence random?			Y
	1.2 Was the allocation sequence concealed until participants were enrolled and assigned to interventions?			N
	1.3 Did baseline differences between intervention groups suggest a problem with the randomization process?			Y
	Risk of bias judgement			High
Bias due to deviations from intended interventions	2.1.Were participants aware of their assigned intervention during the trial?			Y
	2.2.Were carers and people delivering the interventions aware of participants' assigned intervention during the trial?			Y
	2.3. If Y/PY/NI to 2.1 or 2.2: Were there deviations from the intended intervention that arose because of the experimental context?			N
	2.4 If Y/PY to 2.3: Were these deviations likely to have affected the outcome?			NA
	2.5. If Y/PY/NI to 2.4: Were these deviations from intended intervention balanced between groups?			NA
	2.6 Was an appropriate analysis used to estimate the effect of assignment to intervention?			Y
	2.7 If N/PN/NI to 2.6: Was there potential for a substantial impact (on the result) of the failure to analyse participants in the group to which they were randomized?			NA
	Risk of bias judgement			Low
Bias due to missing outcome data	3.1 Were data for this outcome available for all, or nearly all, participants randomized?			N
	3.2 If N/PN/NI to 3.1: Is there evidence that result was not biased by missing outcome data?			PN
	3.3 If N/PN to 3.2: Could missingness in the outcome depend on its true value?			N
	3.4 If Y/PY/NI to 3.3: Is it likely that missingness in the outcome depended on its true value?			NA
	Risk of bias judgement			Low
Bias in measurement of the outcome	4.1 Was the method of measuring the outcome inappropriate?			N
	4.2 Could measurement or ascertainment of the outcome have differed between intervention groups?			N
	4.3 Were outcome assessors aware of the intervention received by study participants?			N
	4.4 If Y/PY/NI to 4.3: Could assessment of the outcome have been influenced by knowledge of intervention received?			NA
	4.5 If Y/PY/NI to 4.4: Is it likely that assessment of the outcome was influenced by knowledge of intervention received?			NA
	Risk of bias judgement			Low
Bias in selection of the reported result	5.1 Were the data that produced this result analysed in accordance with a pre-specified analysis plan that was finalized before unblinded outcome data were available for analysis?			Y
	5.2 ... multiple eligible outcome measurements (e.g. scales, definitions, time points) within the outcome domain?			Y
	5.3 ... multiple eligible analyses of the data?			Y
	Risk of bias judgement			High
Overall bias	Risk of bias judgement			Some concerns
Unique ID	4	Study ID	Nuwanyama., 2020	Assessor	Arthur Vengesai
Ref or Label	10.1186/540834-020-00134-5	Aim	assignment to intervention (the 'intention-to-treat' effect)
Experimental	mHealth internet based MPA-SRH	Comparator	Standard care-SRH	Source	Journal article(s)
Outcome	Increase contraceptive use	Results		Weight	1
Domain	Signalling question			Response	Comments
Bias arising from the randomization process	1.1 Was the allocation sequence random?			Y
	1.2 Was the allocation sequence concealed until participants were enrolled and assigned to interventions?			N
	1.3 Did baseline differences between intervention groups suggest a problem with the randomization process?			Y
	Risk of bias judgement			High
Bias due to deviations from intended interventions	2.1.Were participants aware of their assigned intervention during the trial?			Y
	2.2.Were carers and people delivering the interventions aware of participants' assigned intervention during the trial?			Y
	2.3. If Y/PY/NI to 2.1 or 2.2: Were there deviations from the intended intervention that arose because of the experimental context?			N
	2.4 If Y/PY to 2.3: Were these deviations likely to have affected the outcome?			NA
	2.5. If Y/PY/NI to 2.4: Were these deviations from intended intervention balanced between groups?			NA
	2.6 Was an appropriate analysis used to estimate the effect of assignment to intervention?			Y
	2.7 If N/PN/NI to 2.6: Was there potential for a substantial impact (on the result) of the failure to analyse participants in the group to which they were randomized?			NA
	Risk of bias judgement			Low
Bias due to missing outcome data	3.1 Were data for this outcome available for all, or nearly all, participants randomized?			N
	3.2 If N/PN/NI to 3.1: Is there evidence that result was not biased by missing outcome data?			PN
	3.3 If N/PN to 3.2: Could missingness in the outcome depend on its true value?			N
	3.4 If Y/PY/NI to 3.3: Is it likely that missingness in the outcome depended on its true value?			NA
	Risk of bias judgement			Low
Bias in measurement of the outcome	4.1 Was the method of measuring the outcome inappropriate?			N
	4.2 Could measurement or ascertainment of the outcome have differed between intervention groups?			N
	4.3 Were outcome assessors aware of the intervention received by study participants?			N
	4.4 If Y/PY/NI to 4.3: Could assessment of the outcome have been influenced by knowledge of intervention received?			NA
	4.5 If Y/PY/NI to 4.4: Is it likely that assessment of the outcome was influenced by knowledge of intervention received?			NA
	Risk of bias judgement			Low
Bias in selection of the reported result	5.1 Were the data that produced this result analysed in accordance with a pre-specified analysis plan that was finalized before unblinded outcome data were available for analysis?			Y
	5.2 ... multiple eligible outcome measurements (e.g. scales, definitions, time points) within the outcome domain?			N
	5.3 ... multiple eligible analyses of the data?			N
	Risk of bias judgement			Low
Overall bias	Risk of bias judgement			High
Unique ID	5	Study ID	Hegahl et al 2022	Assessor	Arthur Vengesai
Ref or Label	doi.org/10.1016/j.socscimed.2022.115125	Aim	assignment to intervention (the 'intention-to-treat' effect)
Experimental	Comprehensive sexuality education and economic support	Comparator	Standard school and health services	Source	Journal article(s)
Outcome	Increase use of modern contraception	Results		Weight	1
Domain	Signalling question			Response	Comments
Bias arising from the randomization process	1.1 Was the allocation sequence random?			Y
	1.2 Was the allocation sequence concealed until participants were enrolled and assigned to interventions?			Y
	1.3 Did baseline differences between intervention groups suggest a problem with the randomization process?			Y
	Risk of bias judgement			Some concerns
Bias due to deviations from intended interventions	2.1.Were participants aware of their assigned intervention during the trial?			Y
	2.2.Were carers and people delivering the interventions aware of participants' assigned intervention during the trial?			NI
	2.3. If Y/PY/NI to 2.1 or 2.2: Were there deviations from the intended intervention that arose because of the experimental context?			PN
	2.4 If Y/PY to 2.3: Were these deviations likely to have affected the outcome?			NA
	2.5. If Y/PY/NI to 2.4: Were these deviations from intended intervention balanced between groups?			NA
	2.6 Was an appropriate analysis used to estimate the effect of assignment to intervention?			Y
	2.7 If N/PN/NI to 2.6: Was there potential for a substantial impact (on the result) of the failure to analyse participants in the group to which they were randomized?			NA
	Risk of bias judgement			Low
Bias due to missing outcome data	3.1 Were data for this outcome available for all, or nearly all, participants randomized?			PY
	3.2 If N/PN/NI to 3.1: Is there evidence that result was not biased by missing outcome data?			NA
	3.3 If N/PN to 3.2: Could missingness in the outcome depend on its true value?			NA
	3.4 If Y/PY/NI to 3.3: Is it likely that missingness in the outcome depended on its true value?			NA
	Risk of bias judgement			Low
Bias in measurement of the outcome	4.1 Was the method of measuring the outcome inappropriate?			N
	4.2 Could measurement or ascertainment of the outcome have differed between intervention groups?			N
	4.3 Were outcome assessors aware of the intervention received by study participants?			Y
	4.4 If Y/PY/NI to 4.3: Could assessment of the outcome have been influenced by knowledge of intervention received?			PN
	4.5 If Y/PY/NI to 4.4: Is it likely that assessment of the outcome was influenced by knowledge of intervention received?			NA
	Risk of bias judgement			Low
Bias in selection of the reported result	5.1 Were the data that produced this result analysed in accordance with a pre-specified analysis plan that was finalized before unblinded outcome data were available for analysis?			PY
	5.2 ... multiple eligible outcome measurements (e.g. scales, definitions, time points) within the outcome domain?			N
	5.3 ... multiple eligible analyses of the data?			PN
	Risk of bias judgement			Low
Overall bias	Risk of bias judgement			Some concerns
Unique ID	6	Study ID	Hegdahl et al 2022	Assessor	Arthur Vengesai
Ref or Label		Aim	assignment to intervention (the 'intention-to-treat' effect)
Experimental	Economic support	Comparator	Standard school and health services	Source	Journal article(s)
Outcome	Increase use of modern contraception	Results		Weight	1
Domain	Signalling question			Response	Comments
Bias arising from the randomization process	1.1 Was the allocation sequence random?			Y
	1.2 Was the allocation sequence concealed until participants were enrolled and assigned to interventions?			Y
	1.3 Did baseline differences between intervention groups suggest a problem with the randomization process?			Y
	Risk of bias judgement			Some concerns
Bias due to deviations from intended interventions	2.1.Were participants aware of their assigned intervention during the trial?			Y
	2.2.Were carers and people delivering the interventions aware of participants' assigned intervention during the trial?			NI
	2.3. If Y/PY/NI to 2.1 or 2.2: Were there deviations from the intended intervention that arose because of the experimental context?			PN
	2.4 If Y/PY to 2.3: Were these deviations likely to have affected the outcome?			NA
	2.5. If Y/PY/NI to 2.4: Were these deviations from intended intervention balanced between groups?			NA
	2.6 Was an appropriate analysis used to estimate the effect of assignment to intervention?			Y
	2.7 If N/PN/NI to 2.6: Was there potential for a substantial impact (on the result) of the failure to analyse participants in the group to which they were randomized?			NA
	Risk of bias judgement			Low
Bias due to missing outcome data	3.1 Were data for this outcome available for all, or nearly all, participants randomized?			PY
	3.2 If N/PN/NI to 3.1: Is there evidence that result was not biased by missing outcome data?			NA
	3.3 If N/PN to 3.2: Could missingness in the outcome depend on its true value?			NA
	3.4 If Y/PY/NI to 3.3: Is it likely that missingness in the outcome depended on its true value?			NA
	Risk of bias judgement			Low
Bias in measurement of the outcome	4.1 Was the method of measuring the outcome inappropriate?			N
	4.2 Could measurement or ascertainment of the outcome have differed between intervention groups?			N
	4.3 Were outcome assessors aware of the intervention received by study participants?			Y
	4.4 If Y/PY/NI to 4.3: Could assessment of the outcome have been influenced by knowledge of intervention received?			PN
	4.5 If Y/PY/NI to 4.4: Is it likely that assessment of the outcome was influenced by knowledge of intervention received?			NA
	Risk of bias judgement			Low
Bias in selection of the reported result	5.1 Were the data that produced this result analysed in accordance with a pre-specified analysis plan that was finalized before unblinded outcome data were available for analysis?			PY
	5.2 ... multiple eligible outcome measurements (e.g. scales, definitions, time points) within the outcome domain?			N
	5.3 ... multiple eligible analyses of the data?			PN
	Risk of bias judgement			Low
Overall bias	Risk of bias judgement			Some concerns
Unique ID	7	Study ID	Hegdahl et al 2022	Assessor	Arthur Vengesai
Ref or Label		Aim	assignment to intervention (the 'intention-to-treat' effect)
Experimental	Comprehensive sexuality education and economic support	Comparator	Standard school and health services	Source
Outcome	Increase modern contraception methods knowledge	Results		Weight	1
Domain	Signalling question			Response	Comments
Bias arising from the randomization process	1.1 Was the allocation sequence random?			Y
	1.2 Was the allocation sequence concealed until participants were enrolled and assigned to interventions?			Y
	1.3 Did baseline differences between intervention groups suggest a problem with the randomization process?			Y
	Risk of bias judgement			Some concerns
Bias due to deviations from intended interventions	2.1.Were participants aware of their assigned intervention during the trial?			Y
	2.2.Were carers and people delivering the interventions aware of participants' assigned intervention during the trial?			NI
	2.3. If Y/PY/NI to 2.1 or 2.2: Were there deviations from the intended intervention that arose because of the experimental context?			PN
	2.4 If Y/PY to 2.3: Were these deviations likely to have affected the outcome?			NA
	2.5. If Y/PY/NI to 2.4: Were these deviations from intended intervention balanced between groups?			NA
	2.6 Was an appropriate analysis used to estimate the effect of assignment to intervention?			Y
	2.7 If N/PN/NI to 2.6: Was there potential for a substantial impact (on the result) of the failure to analyse participants in the group to which they were randomized?			NA
	Risk of bias judgement			Low
Bias due to missing outcome data	3.1 Were data for this outcome available for all, or nearly all, participants randomized?			PY
	3.2 If N/PN/NI to 3.1: Is there evidence that result was not biased by missing outcome data?			NA
	3.3 If N/PN to 3.2: Could missingness in the outcome depend on its true value?			NA
	3.4 If Y/PY/NI to 3.3: Is it likely that missingness in the outcome depended on its true value?			NA
	Risk of bias judgement			Low
Bias in measurement of the outcome	4.1 Was the method of measuring the outcome inappropriate?			N
	4.2 Could measurement or ascertainment of the outcome have differed between intervention groups?			N
	4.3 Were outcome assessors aware of the intervention received by study participants?			Y
	4.4 If Y/PY/NI to 4.3: Could assessment of the outcome have been influenced by knowledge of intervention received?			PN
	4.5 If Y/PY/NI to 4.4: Is it likely that assessment of the outcome was influenced by knowledge of intervention received?			NA
	Risk of bias judgement			Low
Bias in selection of the reported result	5.1 Were the data that produced this result analysed in accordance with a pre-specified analysis plan that was finalized before unblinded outcome data were available for analysis?			PY
	5.2 ... multiple eligible outcome measurements (e.g. scales, definitions, time points) within the outcome domain?			N
	5.3 ... multiple eligible analyses of the data?			PN
	Risk of bias judgement			Low
Overall bias	Risk of bias judgement			Some concerns
Unique ID	8	Study ID	Hegdahl et al 2022	Assessor	Arthur Vengesai
Ref or Label		Aim	assignment to intervention (the 'intention-to-treat' effect)
Experimental	Economic support	Comparator	Standard school and health services	Source
Outcome	Increase modern contraception methods knowledge	Results		Weight	1
Domain	Signalling question			Response	Comments
Bias arising from the randomization process	1.1 Was the allocation sequence random?			Y
	1.2 Was the allocation sequence concealed until participants were enrolled and assigned to interventions?			Y
	1.3 Did baseline differences between intervention groups suggest a problem with the randomization process?			Y
	Risk of bias judgement			Some concerns
Bias due to deviations from intended interventions	2.1.Were participants aware of their assigned intervention during the trial?			Y
	2.2.Were carers and people delivering the interventions aware of participants' assigned intervention during the trial?			NI
	2.3. If Y/PY/NI to 2.1 or 2.2: Were there deviations from the intended intervention that arose because of the experimental context?			PN
	2.4 If Y/PY to 2.3: Were these deviations likely to have affected the outcome?			NA
	2.5. If Y/PY/NI to 2.4: Were these deviations from intended intervention balanced between groups?			NA
	2.6 Was an appropriate analysis used to estimate the effect of assignment to intervention?			Y
	2.7 If N/PN/NI to 2.6: Was there potential for a substantial impact (on the result) of the failure to analyse participants in the group to which they were randomized?			NA
	Risk of bias judgement			Low
Bias due to missing outcome data	3.1 Were data for this outcome available for all, or nearly all, participants randomized?			PY
	3.2 If N/PN/NI to 3.1: Is there evidence that result was not biased by missing outcome data?			NA
	3.3 If N/PN to 3.2: Could missingness in the outcome depend on its true value?			NA
	3.4 If Y/PY/NI to 3.3: Is it likely that missingness in the outcome depended on its true value?			NA
	Risk of bias judgement			Low
Bias in measurement of the outcome	4.1 Was the method of measuring the outcome inappropriate?			N
	4.2 Could measurement or ascertainment of the outcome have differed between intervention groups?			N
	4.3 Were outcome assessors aware of the intervention received by study participants?			Y
	4.4 If Y/PY/NI to 4.3: Could assessment of the outcome have been influenced by knowledge of intervention received?			PN
	4.5 If Y/PY/NI to 4.4: Is it likely that assessment of the outcome was influenced by knowledge of intervention received?			NA
	Risk of bias judgement			Low
Bias in selection of the reported result	5.1 Were the data that produced this result analysed in accordance with a pre-specified analysis plan that was finalized before unblinded outcome data were available for analysis?			Y
	5.2 ... multiple eligible outcome measurements (e.g. scales, definitions, time points) within the outcome domain?			N
	5.3 ... multiple eligible analyses of the data?			N
	Risk of bias judgement			Low
Overall bias	Risk of bias judgement			Some concerns

## Sheet: Print_format (PP)
Unique ID		Study ID		Assessor
Ref or Label		Aim	adhering to intervention (the 'per-protocol' effect)	The effect of adhering to intervention…
Experimental		Comparator		Source
Outcome		Results		Weight
Domain	Signalling question			Response	Comments
Bias arising from the randomization process	1.1 Was the allocation sequence random?
	1.2 Was the allocation sequence concealed until participants were enrolled and assigned to interventions?
	1.3 Did baseline differences between intervention groups suggest a problem with the randomization process?
	Risk of bias judgement
Bias due to deviations from intended interventions	2.1 Were participants aware of their assigned intervention during the trial?
	2.2 Were carers and people delivering the interventions aware of participants' assigned intervention during the trial?
	2.3. [If applicable:] If Y/PY/NI to 2.1 or 2.2: Were important non-protocol interventions balanced across intervention groups?
	2.4. [If applicable:] Were there failures in implementing the intervention that could have affected the outcome?
	2.5. [If applicable:] Was there non-adherence to the assigned intervention regimen that could have affected participants’ outcomes?
	2.6. If N/PN/NI to 2.3, or Y/PY/NI to 2.4 or 2.5: Was an appropriate analysis used to estimate the effect of adhering to the intervention?
	Risk of bias judgement
Bias due to missing outcome data	3.1 Were data for this outcome available for all, or nearly all, participants randomized?
	3.2 If N/PN/NI to 3.1: Is there evidence that result was not biased by missing outcome data?
	3.3 If N/PN to 3.2: Could missingness in the outcome depend on its true value?
	3.4 If Y/PY/NI to 3.3: Is it likely that missingness in the outcome depended on its true value?
	Risk of bias judgement
Bias in measurement of the outcome	4.1 Was the method of measuring the outcome inappropriate?
	4.2 Could measurement or ascertainment of the outcome have differed between intervention groups?
	4.3 Were outcome assessors aware of the intervention received by study participants?
	4.4 If Y/PY/NI to 4.3: Could assessment of the outcome have been influenced by knowledge of intervention received?
	4.5 If Y/PY/NI to 4.4: Is it likely that assessment of the outcome was influenced by knowledge of intervention received?
	Risk of bias judgement
Bias in selection of the reported result	5.1 Were the data that produced this result analysed in accordance with a pre-specified analysis plan that was finalized before unblinded outcome data were available for analysis?
	5.2 ... multiple eligible outcome measurements (e.g. scales, definitions, time points) within the outcome domain?
	5.3 ... multiple eligible analyses of the data?
	Risk of bias judgement
Overall bias	Risk of bias judgement

## Sheet: Print_format (ITT)
Unique ID		Study ID		Assessor
Ref or Label		Aim	assignment to intervention (the 'intention-to-treat' effect)
Experimental		Comparator		Source
Outcome		Results		Weight
Domain	Signalling question			Response	Comments
Bias arising from the randomization process	1.1 Was the allocation sequence random?
	1.2 Was the allocation sequence concealed until participants were enrolled and assigned to interventions?
	1.3 Did baseline differences between intervention groups suggest a problem with the randomization process?
	Risk of bias judgement
Bias due to deviations from intended interventions	2.1.Were participants aware of their assigned intervention during the trial?
	2.2.Were carers and people delivering the interventions aware of participants' assigned intervention during the trial?
	2.3. If Y/PY/NI to 2.1 or 2.2: Were there deviations from the intended intervention that arose because of the experimental context?
	2.4 If Y/PY to 2.3: Were these deviations likely to have affected the outcome?
	2.5. If Y/PY/NI to 2.4: Were these deviations from intended intervention balanced between groups?
	2.6 Was an appropriate analysis used to estimate the effect of assignment to intervention?
	2.7 If N/PN/NI to 2.6: Was there potential for a substantial impact (on the result) of the failure to analyse participants in the group to which they were randomized?
	Risk of bias judgement
Bias due to missing outcome data	3.1 Were data for this outcome available for all, or nearly all, participants randomized?
	3.2 If N/PN/NI to 3.1: Is there evidence that result was not biased by missing outcome data?
	3.3 If N/PN to 3.2: Could missingness in the outcome depend on its true value?
	3.4 If Y/PY/NI to 3.3: Is it likely that missingness in the outcome depended on its true value?
	Risk of bias judgement
Bias in measurement of the outcome	4.1 Was the method of measuring the outcome inappropriate?
	4.2 Could measurement or ascertainment of the outcome have differed between intervention groups?
	4.3 Were outcome assessors aware of the intervention received by study participants?
	4.4 If Y/PY/NI to 4.3: Could assessment of the outcome have been influenced by knowledge of intervention received?
	4.5 If Y/PY/NI to 4.4: Is it likely that assessment of the outcome was influenced by knowledge of intervention received?
	Risk of bias judgement
Bias in selection of the reported result	5.1 Were the data that produced this result analysed in accordance with a pre-specified analysis plan that was finalized before unblinded outcome data were available for analysis?
	5.2 ... multiple eligible outcome measurements (e.g. scales, definitions, time points) within the outcome domain?
	5.3 ... multiple eligible analyses of the data?
	Risk of bias judgement
Overall bias	Risk of bias judgement

## Sheet: Function Tab
	Journal article(s)	NA	Yes		1.1 Was the allocation sequence random?		2.1 Were participants aware of their assigned intervention during the trial?	2.1 Were participants aware of their assigned intervention during the trial?		3.1 Were data for this outcome available for all, or nearly all, participants randomized?	Individually Randomized, Parallel Group Trials	4.1 Was the method of measuring the outcome inappropriate?	assignment to intervention (the 'intention-to-treat' effect)	5.1 Were the data that produced this result analysed in accordance with a pre-specified analysis plan that was finalized before unblinded outcome data were available for analysis?				occurance of non-protocol interventions
NA	Trial protocol	Favours experimental	No (Please include reasons in the note)	Y	1.2 Was the allocation sequence concealed until participants were enrolled and assigned to interventions?	Low	2.2 Were carers and people delivering the interventions aware of participants' assigned intervention during the trial?	2.2 Were carers and people delivering the interventions aware of participants' assigned intervention during the trial?		3.2 If N/PN/NI to 3.1: Is there evidence that the result was not biased by missing outcome data?		4.2 Could measurement or ascertainment of the outcome have differed between intervention groups?	adhering to intervention (the 'per-protocol' effect)	5.2 ... multiple eligible outcome measurements (e.g. scales, definitions, time points) within the outcome domain?				failures in implementing the intervention that could have affected the outcome
Y	Statistical analysis plan (SAP)	Favours comparator		PY	1.3 Did baseline differences between intervention groups suggest a problem with the randomization process?	High	2.3 [If applicable:] If Y/PY/NI to 2.1 or 2.2: Were important nonprotocol interventions balanced across intervention groups?	2.3 If Y/PY/NI to 2.1 or 2.2: Were there deviations from the intended intervention that arose because of the trial context?		3.3 If N/PN to 3.2: Could missingness in the outcome depend on its true value?		4.3 If N/PN/NI to 4.1 and 4.2: Were outcome assessors aware of the intervention received by study participants?		5.3 ... multiple eligible analyses of the data?				non-adherence to their assigned intervention by trial participants
PY	Non-commercial trial registry record (e.g. ClinicalTrials.gov record)	Towards null		PN		Some concerns	2.4 [If applicable:] Were there failures in implementing the intervention that could have affected the outcome?	2.4 If Y/PY to 2.3: Were these deviations likely to have affected the outcome?		3.4 If Y/PY/NI to 3.3: Is it likely that missingness in the outcome depended on its true value?		4.4 If Y/PY/NI to 4.3: Could assessment of the outcome have been influenced by knowledge of intervention received?
PN	Company-owned trial registry record (e.g. GSK Clinical Study Register record)	Away from null		N			2.5 [If applicable:] Was there non-adherence to the assigned intervention regimen that could have affected participants’ outcomes?	2.5. If Y/PY/NI to 2.4: Were these deviations from intended intervention balanced between groups?				4.5 If Y/PY/NI to 4.4: Is it likely that assessment of the outcome was influenced by knowledge of intervention received?
N	“Grey literature” (e.g. unpublished thesis)	Unpredictable		NI			2.6 If N/PN/NI to 2.3, or Y/PY/NI to 2.4 or 2.5: Was an appropriate analysis used to estimate the effect of adhering to the intervention?	2.6 Was an appropriate analysis used to estimate the effect of assignment to intervention?
NI	Conference abstract(s) about the trial							2.7 If N/PN/NI to 2.6: Was there potential for a substantial impact (on the result) of the failure to analyse participants in the group to which they were randomized?
	Regulatory document (e.g. Clinical Study Report, Drug Approval Package)
	Research ethics application
	Grant database summary (e.g. NIH RePORTER, Research Councils UK Gateway to Research)
	Personal communication with trialist
	Personal communication with the sponsor
