# Supplementary material for: Impact of sexual and reproductive health interventions among young people in sub-Saharan Africa: a scoping review
Source: Front Glob Womens Health. 2024 Apr 18;5:1344135. doi: 10.3389/fgwh.2024.1344135 (PMC11063325; doi:10.3389/fgwh.2024.1344135)
Supplement: Supplementary file 3 [file Datasheet3.zip › S3 file ROBINS-I quality assessment.xlsm]

## Sheet: Stage I - At protocol stage
	ROBINS-I tool (Stage I): At protocol stage
	Specify the review question
	Participants
	Experimental intervention
	Comparator
	Outcomes
	List the confounding domais relevant to all or most studies
	List co-interventions that could be different between intervention groups and that could impact on outcomes

## Sheet: Stage II - RoB Assessment
	Risk of bias assessment (cohort-type studies)
	Responses underlined in green are potential markers for low risk of bias, and responses in red are potential markers for a risk of bias. Where questions relate only to sign posts to other questions, no formatting is used.
		Study ID	ID 1	ID 2	ID 3	ID 4	ID 5	ID 6	ID 7	ID 8	ID 9	ID 10	ID 11	ID 12	ID 13	ID 14	ID 15	ID 16	ID 17	ID 18	ID 19	ID 20	ID 21	ID 22	ID 23	ID 24	ID 25	ID 26	ID 27	ID 28	ID 29	ID 30	ID 31	ID 32	ID 33	ID 34	ID 35	ID 36	ID 37	ID 38	ID 39	ID 40	ID 41	ID 42	ID 43	ID 44	ID 45	ID 46	ID 47
		Author, year	Morgan et al 2020	Morgan et al 2020	Morgan et al 2020	Morgan et al 2020	Fikrae et al 2017	Fikrae et al 2018	Brooks et al 2019	Rosenberg et al 2018	Ahmed et al 2020	Oberth et al 2020	Oberth et al 2020	Almeida et al 2020	Gaughran et al 2014	Gaughran et al 2014	Wolf et al 2017	Annor et al 2021	Makenzius et al 2023	Sserwanja et al 2022 a	Sserwanja et al 2022 b	Akuiyibo et al 2021	Bhushan et al 2021 a	Bhushan etal 2021 b	Bhushan et al 2021 c	Sserwanja et al 2022 c	Levy et al 2021	Chimbindi et al 2023	Sharm et al 2022
		Aim for this study	Assignment
		Intervention																		mHealth	mass media	MTV Shuga Peer Education	YFHS	YFSH+small group counselling	YFSH+small group counselling+Cash Transfer	Mass media	Community health worker visits	Mass media	mHealth
		Comparator																		No exposure to mHealth	No exposure to mass media	Pre-intervention	Standard of care	Standard of care	Standard of care	No access to mass media	Pre-intervention	Pre-intervention	Pre-intervention
		Outcome being assessed	Birth spacing intentions	Increase knowledge of modern contraceptives	Decrease myths and misperceptions of using modern contraception	Increase modern contraception use	Increase modern contraception (LARC) use	Decrease myths and misconceptions about LARC	Use of modern contraceptives	Increase family planning uptake	Use of modern contraceptives	Increase knowledge of modern contraceptives	Pregnancy	Sex health education	Increase family planning knowledge	Pregnancy	Increase knowledge of modern contraceptives	Increasing adolescents knowledge of contraceptives	Decrease myths and misconceptions about LARC	Increase modern contraception uptake	Increase modern contraception uptake	Knowledge of condom use	Increase modern contraception uptake	Increase modern contraception uptake	Increase modern contraception uptake	Reduce teenage pregnancy	Increase modern contraception uptake	Increase modern contraception uptake	Increase knowledge of condom use
		Numerical result being assessed
	Bias domain	Signalling questions	Morgan et al 2020	Morgan et al 2020	Morgan et al 2020	Morgan et al 2020	Fikrae et al 2017	Fikrae et al 2018	Brooks et al 2019	Rosenberg et al 2018	Ahmed et al 2020	Oberth et al 2020	Oberth et al 2020	Almeida et al 2020	Gaughran et al 2014	Gaughran et al 2014	Wolf et al 2017	Annor et al 2021	Makenzius et al 2023	Sserwanja et al 2022 a	Sserwanja et al 2022 b	Akuiyibo et al 2021	Bhushan et al 2021 a	Bhushan etal 2021 b	Bhushan et al 2021 c	Sserwanja et al 2022 c	Levy et al 2021	Chimbindi et al 2023	Sharm et al 2022
	Bias due to confounding	1.1. Is there potential for confounding of the effect of intervention in this study?	N															Y	Y	Y	Y	Y	Y	Y	Y	Y	Y	Y	Y
		If N/PN to 1.1: the study can be considered to be at low risk of bias due to confounding and no further signalling questions need be considered If Y/PY to 1.1: determine whether there is a need to assess time-varying confounding:	No further questions needed	Answer 1.1	Answer 1.1	Answer 1.1	Answer 1.1	Answer 1.1	Answer 1.1	Answer 1.1	Answer 1.1	Answer 1.1	Answer 1.1	Answer 1.1	Answer 1.1	Answer 1.1	Answer 1.1	Proceed to 1.2	Proceed to 1.2	Proceed to 1.2	Proceed to 1.2	Proceed to 1.2	Proceed to 1.2	Proceed to 1.2	Proceed to 1.2	Proceed to 1.2	Proceed to 1.2	Proceed to 1.2	Proceed to 1.2	Answer 1.1	Answer 1.1	Answer 1.1	Answer 1.1	Answer 1.1	Answer 1.1	Answer 1.1	Answer 1.1	Answer 1.1	Answer 1.1	Answer 1.1	Answer 1.1	Answer 1.1	Answer 1.1	Answer 1.1	Answer 1.1	Answer 1.1	Answer 1.1	Answer 1.1	Answer 1.1
		1.2. Was the analysis based on splitting participants’ follow up time according to intervention received?																N	Y	N	N	N	Y	Y	Y	N	N	N	N
		If N/PN, answer questions relating to baseline confounding (1.4 to 1.6) If Y/PY, proceed to question 1.3.																Answer 1.4 to 1.6	Proceed to 1.3	Answer 1.4 to 1.6	Answer 1.4 to 1.6	Answer 1.4 to 1.6	Proceed to 1.3	Proceed to 1.3	Proceed to 1.3	Answer 1.4 to 1.6	Answer 1.4 to 1.6	Answer 1.4 to 1.6	Answer 1.4 to 1.6
		1.3. Were intervention discontinuations or switches likely to be related to factors that are prognostic for the outcome?																	PY				Y	Y	Y
		If N/PN, answer questions relating to baseline confounding (1.4 to 1.6) If Y/PY, answer questions relating to both baseline and time-varying confounding (1.7 and 1.8)																	Answer 1.7 and 1.8				Answer 1.7 and 1.8	Answer 1.7 and 1.8	Answer 1.7 and 1.8
		Questions relating to baseline confounding only
		1.4. Did the authors use an appropriate analysis method that controlled for all the important confounding domains?																Y		Y	Y	PN				Y	N	Y	Y
		1.5. If Y/PY to 1.4: Were confounding domains that were controlled for measured validly and reliably by the variables available in this study?																Y		Y	Y					Y		Y	Y
		1.6. Did the authors control for any post-intervention variables that could have been affected by the intervention?																N		N	N					N		N	N
		Questions relating to baseline and time-varying confounding
		1.7. Did the authors use an appropriate analysis method that adjusted for all the important confounding domains and for time-varying confounding?																	N				Y	Y	Y
		1.8. If Y/PY to 1.7: Were confounding domains that were adjusted for measured validly and reliably by the variables available in this study?																					Y	Y	Y
		Risk of bias judgement (see RoB judgement table 1)	Moderate	Moderate	Moderate	Moderate	Serious	Serious	Moderate	Moderate	Moderate	Moderate	Moderate	Moderate	Moderate	Moderate	Moderate	Moderate	Serious	Moderate	Moderate	Serious	Moderate	Moderate	Moderate	Moderate	Serious	Moderate	Moderate
		Optional: What is the predicted direction of bias due to confounding?
	Bias in selection of participants into the study	2.1. Was selection of participants into the study (or into the analysis) based on participant characteristics observed after the start of intervention?																PN	PN	N	N	N	PY	PY	PY	N	N	N	N
		If N/PN to 2.1: go to 2.4	Answer 2.1	Answer 2.1	Answer 2.1	Answer 2.1	Answer 2.1	Answer 2.1	Answer 2.1	Answer 2.1	Answer 2.1	Answer 2.1	Answer 2.1	Answer 2.1	Answer 2.1	Answer 2.1	Answer 2.1	Go to 2.4	Go to 2.4	Go to 2.4	Go to 2.4	Go to 2.4	Proceed to 2.2	Proceed to 2.2	Proceed to 2.2	Go to 2.4	Go to 2.4	Go to 2.4	Go to 2.4	Answer 2.1	Answer 2.1	Answer 2.1	Answer 2.1	Answer 2.1	Answer 2.1	Answer 2.1	Answer 2.1	Answer 2.1	Answer 2.1	Answer 2.1	Answer 2.1	Answer 2.1	Answer 2.1	Answer 2.1	Answer 2.1	Answer 2.1	Answer 2.1	Answer 2.1	Answer 2.1
		2.2. If Y/PY to 2.1: Were the post-intervention variables that influenced selection likely to be associated with intervention?																					N	N	N
		2.3. If Y/PY to 2.2: Were the post-intervention variables that influenced selection likely to be influenced by the outcome or a cause of the outcome?																					PN	PN	PN
		2.4. Do start of follow-up and start of intervention coincide for most participants?																PY	PY	Y	Y	Y	NI	NI	NI	Y	PY	PN	Y
		2.5. If Y/PY to 2.2 and 2.3, or N/PN to 2.4: Were adjustment techniques used that are likely to correct for the presence of selection biases?																					PY	PY	PY			Y
		Risk of bias judgement (see RoB judgement table 1)	Low	Low	Low	Low	Low	Critical	Low	Low	Low	Moderate	Moderate	Low	Low	Low	Low	Low	Low	Low	Low	Low	Moderate	Moderate	Moderate	Low	Low	Moderate	Low
		Optional: What is the predicted direction of bias due to selection of participants into the study?
	Bias in classification of interventions	3.1. Were intervention groups clearly defined?																Y	PY	Y	Y	Y	Y	Y	Y				Y
		3.2. Was the information used to define intervention groups recorded at the start of the intervention?																PY	Y	PN	PN	PY	PY	PY	PY				Y
		3.3. Could classification of intervention status have been affected by knowledge of the outcome or risk of the outcome?																PN	N	N	N	N	N	N	N				N
		Risk of bias judgement (see RoB judgement table 1)	Low	Low	Low	Low	Low	Low	Low	Low	Low	Low	Low	Low	Low	Low	Low	Low	Low	Moderate	Moderate	Low	Low	Low	Low	Moderate	Low	Moderate	Low
		Optional: What is the predicted direction of bias due to measurement of outcomes or interventions?
	Bias due to deviations from intended interventions	4.1. Were there deviations from the intended intervention beyond what would be expected in usual practice?
		4.2. If Y/PY to 4.1: Were these deviations from intended intervention unbalanced between groups and likely to have affected the outcome?
		If your aim for this study is to assess the effect of starting and adhering to intervention, answer questions 4.3 to 4.6	Ignore 4.3 to 4.6	Select aim	Select aim	Select aim	Select aim	Select aim	Select aim	Select aim	Select aim	Select aim	Select aim	Select aim	Select aim	Select aim	Select aim	Select aim	Select aim	Select aim	Select aim	Select aim	Select aim	Select aim	Select aim	Select aim	Select aim	Select aim	Select aim	Select aim	Select aim	Select aim	Select aim	Select aim	Select aim	Select aim	Select aim	Select aim	Select aim	Select aim	Select aim	Select aim	Select aim	Select aim	Select aim	Select aim	Select aim	Select aim	Select aim
		4.3. Were important co-interventions balanced across intervention groups?
		4.4. Was the intervention implemented successfully for most participants?
		4.5. Did study participants adhere to the assigned intervention regimen?
		4.6. If N/PN to 4.3, 4.4 or 4.5: Was an appropriate analysis used to estimate the effect of starting and adhering to the intervention?
		Risk of bias judgement (see RoB judgement table 2)	Low	Low	Low	Low	Low	Low	Low	Low	Low	Low	Low	Low	Low	Low	Low	Low	Low	Low	Low	Low	Low	Low	Low	Low	Low	Low	Low
		Optional: What is the predicted direction of bias due to deviations from the intended interventions?
	Bias due to missing data	5.1. Were outcome data available for all, or nearly all, participants?																Y	N	Y	Y	Y	N	N	N	Y	Y	PY	N
		5.2. Were participants excluded due to missing data on intervention status?																N	NI	N	N	PN	PN	PN	PN	PN	N	PN	PN
		5.3. Were participants excluded due to missing data on other variables needed for the analysis?																N	NI	N	N	PN	Y	Y	Y	PN	N	Y	PY
		5.4. If PN/N to 5.1, or Y/PY to 5.2 or 5.3: Are the proportion of participants and reasons for missing data similar across interventions?																	Y				N	N	N				PY
		5.5. If PN/N to 5.1, or Y/PY to 5.2 or 5.3: Is there evidence that results were robust to the presence of missing data?																	N
		Risk of bias judgement (see RoB judgement table 2)	Moderate	Moderate	Moderate	Moderate	Low	NI	Low	Low	Low	Low	Low	Low	Low	Low	Serious	Low	Moderate	Low	Low	Low	Moderate	Moderate	Moderate	Low	Low	Moderate	Moderate
		Optional: What is the predicted direction of bias due to missing data?
	Bias in measurement of outcomes	6.1. Could the outcome measure have been influenced by knowledge of the intervention received?
		6.2. Were outcome assessors aware of the intervention received by study participants?
		6.3. Were the methods of outcome assessment comparable across intervention groups?
		6.4. Were any systematic errors in measurement of the outcome related to intervention received?
		Risk of bias judgement (see RoB judgement table 2)	Moderate	Moderate	Moderate	Moderate	Moderate	Low	Moderate	Moderate	Moderate	Low	Low	Low	Low	Low	Low	Moderate	Moderate	Moderate	Moderate	Low	Moderate	Moderate	Moderate	Low	Moderate	Moderate	Low
		Optional: What is the predicted direction of bias due to measurement of outcomes?
	Bias in selection of the reported result	Is the reported effect estimate likely to be selected, on the basis of the results, from...
		7.1. ... multiple outcome measurements within the outcome domain?
		7.2. ... multiple analyses of the intervention-outcome relationship?
		7.3. ... different subgroups?
		Risk of bias judgement (see RoB judgement table 2)	Low	Moderate	Low	Low	Moderate	Low	Low	Low	Low	Low	Low	Low	Low	Low	Moderate	Moderate	Moderate	Low	Low	Serious	Low	Low	Low	Low	Serious	Low	Low
		Optional: What is the predicted direction of bias due to selection of the reported result?
	Overall bias	Risk of bias judgement (see RoB judgement table 3)	Moderate	Moderate	Moderate	Moderate	Serious	Critical	Moderate	Moderate	Moderate	Moderate	Moderate	Moderate	Moderate	Moderate	Serious	Moderate	Serious	Moderate	Moderate	Serious	Moderate	Moderate	Moderate	Moderate	Serious	Moderate	Moderate	NI	NI	NI	NI	NI	NI	NI	NI	NI	NI	NI	NI	NI	NI	NI	NI	NI	NI	NI	NI
		Optional: What is the overall predicted direction of bias for this outcome?
[truncated: 53 more columns]

## Sheet: Stage II - For each Study
	ROBINS-I tool (Stage II): For each Study
	ID 1						ID 2						ID 3						ID 4						ID 5						ID 6						ID 7						ID 8						ID 9
	Author, year						Author, year						Author, year						Author, year						Author, year						Author, year						Author, year						Author, year						Author, year
	Specify a target randomized trial specific to the study						Specify a target randomized trial specific to the study						Specify a target randomized trial specific to the study						Specify a target randomized trial specific to the study						Specify a target randomized trial specific to the study						Specify a target randomized trial specific to the study						Specify a target randomized trial specific to the study						Specify a target randomized trial specific to the study						Specify a target randomized trial specific to the study
	Design						Design						Design						Design						Design						Design						Design						Design						Design
	Participants						Participants						Participants						Participants						Participants						Participants						Participants						Participants						Participants
	Experimental intervention						Experimental intervention						Experimental intervention						Experimental intervention						Experimental intervention						Experimental intervention						Experimental intervention						Experimental intervention						Experimental intervention
	Comparator						Comparator						Comparator						Comparator						Comparator						Comparator						Comparator						Comparator						Comparator
	Is your aim for this study...?						Is your aim for this study...?						Is your aim for this study...?						Is your aim for this study...?						Is your aim for this study...?						Is your aim for this study...?						Is your aim for this study...?						Is your aim for this study...?						Is your aim for this study...?
	Specify the outcome						Specify the outcome						Specify the outcome						Specify the outcome						Specify the outcome						Specify the outcome						Specify the outcome						Specify the outcome						Specify the outcome
	Specify the numerical result being assessed						Specify the numerical result being assessed						Specify the numerical result being assessed						Specify the numerical result being assessed						Specify the numerical result being assessed						Specify the numerical result being assessed						Specify the numerical result being assessed						Specify the numerical result being assessed						Specify the numerical result being assessed
	Preliminary consideration of confounders						Preliminary consideration of confounders						Preliminary consideration of confounders						Preliminary consideration of confounders						Preliminary consideration of confounders						Preliminary consideration of confounders						Preliminary consideration of confounders						Preliminary consideration of confounders						Preliminary consideration of confounders
	Complete a row for each important confounding domain (i) listed in the review protocol; and (ii) relevant to the setting of this particular study, or which the study authors identified as potentially important.						Complete a row for each important confounding domain (i) listed in the review protocol; and (ii) relevant to the setting of this particular study, or which the study authors identified as potentially important.						Complete a row for each important confounding domain (i) listed in the review protocol; and (ii) relevant to the setting of this particular study, or which the study authors identified as potentially important.						Complete a row for each important confounding domain (i) listed in the review protocol; and (ii) relevant to the setting of this particular study, or which the study authors identified as potentially important.						Complete a row for each important confounding domain (i) listed in the review protocol; and (ii) relevant to the setting of this particular study, or which the study authors identified as potentially important.						Complete a row for each important confounding domain (i) listed in the review protocol; and (ii) relevant to the setting of this particular study, or which the study authors identified as potentially important.						Complete a row for each important confounding domain (i) listed in the review protocol; and (ii) relevant to the setting of this particular study, or which the study authors identified as potentially important.						Complete a row for each important confounding domain (i) listed in the review protocol; and (ii) relevant to the setting of this particular study, or which the study authors identified as potentially important.						Complete a row for each important confounding domain (i) listed in the review protocol; and (ii) relevant to the setting of this particular study, or which the study authors identified as potentially important.
	“Important” confounding domains are those for which, in the context of this study, adjustment is expected to lead to a clinically important change in the estimated effect of the intervention.						“Important” confounding domains are those for which, in the context of this study, adjustment is expected to lead to a clinically important change in the estimated effect of the intervention.						“Important” confounding domains are those for which, in the context of this study, adjustment is expected to lead to a clinically important change in the estimated effect of the intervention.						“Important” confounding domains are those for which, in the context of this study, adjustment is expected to lead to a clinically important change in the estimated effect of the intervention.						“Important” confounding domains are those for which, in the context of this study, adjustment is expected to lead to a clinically important change in the estimated effect of the intervention.						“Important” confounding domains are those for which, in the context of this study, adjustment is expected to lead to a clinically important change in the estimated effect of the intervention.						“Important” confounding domains are those for which, in the context of this study, adjustment is expected to lead to a clinically important change in the estimated effect of the intervention.						“Important” confounding domains are those for which, in the context of this study, adjustment is expected to lead to a clinically important change in the estimated effect of the intervention.						“Important” confounding domains are those for which, in the context of this study, adjustment is expected to lead to a clinically important change in the estimated effect of the intervention.
	“Validity” refers to whether the confounding variable or variables fully measure the domain, while “reliability” refers to the precision of the measurement (more measurement error means less reliability).						“Validity” refers to whether the confounding variable or variables fully measure the domain, while “reliability” refers to the precision of the measurement (more measurement error means less reliability).						“Validity” refers to whether the confounding variable or variables fully measure the domain, while “reliability” refers to the precision of the measurement (more measurement error means less reliability).						“Validity” refers to whether the confounding variable or variables fully measure the domain, while “reliability” refers to the precision of the measurement (more measurement error means less reliability).						“Validity” refers to whether the confounding variable or variables fully measure the domain, while “reliability” refers to the precision of the measurement (more measurement error means less reliability).						“Validity” refers to whether the confounding variable or variables fully measure the domain, while “reliability” refers to the precision of the measurement (more measurement error means less reliability).						“Validity” refers to whether the confounding variable or variables fully measure the domain, while “reliability” refers to the precision of the measurement (more measurement error means less reliability).						“Validity” refers to whether the confounding variable or variables fully measure the domain, while “reliability” refers to the precision of the measurement (more measurement error means less reliability).						“Validity” refers to whether the confounding variable or variables fully measure the domain, while “reliability” refers to the precision of the measurement (more measurement error means less reliability).
	(i) Confounding domains listed in the review protocol						(i) Confounding domains listed in the review protocol						(i) Confounding domains listed in the review protocol						(i) Confounding domains listed in the review protocol						(i) Confounding domains listed in the review protocol						(i) Confounding domains listed in the review protocol						(i) Confounding domains listed in the review protocol						(i) Confounding domains listed in the review protocol						(i) Confounding domains listed in the review protocol
	Confounding domain	Measured variable(s)	Is there evidence that controlling for this variable was unnecessary?*	Is the confounding domain measured validly and reliably by this variable (or these variables)?	OPTIONAL: Is failure to adjust for this variable (alone) expected to favor the experimental intervention or the comparator?		Confounding domain	Measured variable(s)	Is there evidence that controlling for this variable was unnecessary?*	Is the confounding domain measured validly and reliably by this variable (or these variables)?	OPTIONAL: Is failure to adjust for this variable (alone) expected to favor the experimental intervention or the comparator?		Confounding domain	Measured variable(s)	Is there evidence that controlling for this variable was unnecessary?*	Is the confounding domain measured validly and reliably by this variable (or these variables)?	OPTIONAL: Is failure to adjust for this variable (alone) expected to favor the experimental intervention or the comparator?		Confounding domain	Measured variable(s)	Is there evidence that controlling for this variable was unnecessary?*	Is the confounding domain measured validly and reliably by this variable (or these variables)?	OPTIONAL: Is failure to adjust for this variable (alone) expected to favor the experimental intervention or the comparator?		Confounding domain	Measured variable(s)	Is there evidence that controlling for this variable was unnecessary?*	Is the confounding domain measured validly and reliably by this variable (or these variables)?	OPTIONAL: Is failure to adjust for this variable (alone) expected to favor the experimental intervention or the comparator?		Confounding domain	Measured variable(s)	Is there evidence that controlling for this variable was unnecessary?*	Is the confounding domain measured validly and reliably by this variable (or these variables)?	OPTIONAL: Is failure to adjust for this variable (alone) expected to favor the experimental intervention or the comparator?		Confounding domain	Measured variable(s)	Is there evidence that controlling for this variable was unnecessary?*	Is the confounding domain measured validly and reliably by this variable (or these variables)?	OPTIONAL: Is failure to adjust for this variable (alone) expected to favor the experimental intervention or the comparator?		Confounding domain	Measured variable(s)	Is there evidence that controlling for this variable was unnecessary?*	Is the confounding domain measured validly and reliably by this variable (or these variables)?	OPTIONAL: Is failure to adjust for this variable (alone) expected to favor the experimental intervention or the comparator?		Confounding domain
	(ii) Additional confounding domains relevant to the setting of this particular study, or which the study authors identified as important						(ii) Additional confounding domains relevant to the setting of this particular study, or which the study authors identified as important						(ii) Additional confounding domains relevant to the setting of this particular study, or which the study authors identified as important						(ii) Additional confounding domains relevant to the setting of this particular study, or which the study authors identified as important						(ii) Additional confounding domains relevant to the setting of this particular study, or which the study authors identified as important						(ii) Additional confounding domains relevant to the setting of this particular study, or which the study authors identified as important						(ii) Additional confounding domains relevant to the setting of this particular study, or which the study authors identified as important						(ii) Additional confounding domains relevant to the setting of this particular study, or which the study authors identified as important						(ii) Additional confounding domains relevant to the setting of this particular study, or which the study authors identified as important
	Confounding domain	Measured variable(s)	Is there evidence that controlling for this variable was unnecessary?*	Is the confounding domain measured validly and reliably by this variable (or these variables)?	OPTIONAL: Is failure to adjust for this variable (alone) expected to favor the experimental intervention or the comparator?		Confounding domain	Measured variable(s)	Is there evidence that controlling for this variable was unnecessary?*	Is the confounding domain measured validly and reliably by this variable (or these variables)?	OPTIONAL: Is failure to adjust for this variable (alone) expected to favor the experimental intervention or the comparator?		Confounding domain	Measured variable(s)	Is there evidence that controlling for this variable was unnecessary?*	Is the confounding domain measured validly and reliably by this variable (or these variables)?	OPTIONAL: Is failure to adjust for this variable (alone) expected to favor the experimental intervention or the comparator?		Confounding domain	Measured variable(s)	Is there evidence that controlling for this variable was unnecessary?*	Is the confounding domain measured validly and reliably by this variable (or these variables)?	OPTIONAL: Is failure to adjust for this variable (alone) expected to favor the experimental intervention or the comparator?		Confounding domain	Measured variable(s)	Is there evidence that controlling for this variable was unnecessary?*	Is the confounding domain measured validly and reliably by this variable (or these variables)?	OPTIONAL: Is failure to adjust for this variable (alone) expected to favor the experimental intervention or the comparator?		Confounding domain	Measured variable(s)	Is there evidence that controlling for this variable was unnecessary?*	Is the confounding domain measured validly and reliably by this variable (or these variables)?	OPTIONAL: Is failure to adjust for this variable (alone) expected to favor the experimental intervention or the comparator?		Confounding domain	Measured variable(s)	Is there evidence that controlling for this variable was unnecessary?*	Is the confounding domain measured validly and reliably by this variable (or these variables)?	OPTIONAL: Is failure to adjust for this variable (alone) expected to favor the experimental intervention or the comparator?		Confounding domain	Measured variable(s)	Is there evidence that controlling for this variable was unnecessary?*	Is the confounding domain measured validly and reliably by this variable (or these variables)?	OPTIONAL: Is failure to adjust for this variable (alone) expected to favor the experimental intervention or the comparator?		Confounding domain
	* In the context of a particular study, variables can be demonstrated not to be confounders and so not included in the analysis: (a) if they are not predictive of the outcome; (b) if they are not predictive of intervention; or (c) because adjustment makes no or minimal difference to the estimated effect of the primary parameter. Note that “no statistically significant association” is not the same…						* In the context of a particular study, variables can be demonstrated not to be confounders and so not included in the analysis: (a) if they are not predictive of the outcome; (b) if they are not predictive of intervention; or (c) because adjustment makes no or minimal difference to the estimated effect of the primary parameter. Note that “no statistically significant association” is not the same…						* In the context of a particular study, variables can be demonstrated not to be confounders and so not included in the analysis: (a) if they are not predictive of the outcome; (b) if they are not predictive of intervention; or (c) because adjustment makes no or minimal difference to the estimated effect of the primary parameter. Note that “no statistically significant association” is not the same…						* In the context of a particular study, variables can be demonstrated not to be confounders and so not included in the analysis: (a) if they are not predictive of the outcome; (b) if they are not predictive of intervention; or (c) because adjustment makes no or minimal difference to the estimated effect of the primary parameter. Note that “no statistically significant association” is not the same…						* In the context of a particular study, variables can be demonstrated not to be confounders and so not included in the analysis: (a) if they are not predictive of the outcome; (b) if they are not predictive of intervention; or (c) because adjustment makes no or minimal difference to the estimated effect of the primary parameter. Note that “no statistically significant association” is not the same…						* In the context of a particular study, variables can be demonstrated not to be confounders and so not included in the analysis: (a) if they are not predictive of the outcome; (b) if they are not predictive of intervention; or (c) because adjustment makes no or minimal difference to the estimated effect of the primary parameter. Note that “no statistically significant association” is not the same…						* In the context of a particular study, variables can be demonstrated not to be confounders and so not included in the analysis: (a) if they are not predictive of the outcome; (b) if they are not predictive of intervention; or (c) because adjustment makes no or minimal difference to the estimated effect of the primary parameter. Note that “no statistically significant association” is not the same…						* In the context of a particular study, variables can be demonstrated not to be confounders and so not included in the analysis: (a) if they are not predictive of the outcome; (b) if they are not predictive of intervention; or (c) because adjustment makes no or minimal difference to the estimated effect of the primary parameter. Note that “no statistically significant association” is not the same…						* In the context of a particular study, variables can be demonstrated not to be confounders and so not included in the analysis: (a) if they are not predictive of the outcome; (b) if they are not predictive of intervention; or (c) because adjustment makes no or minimal difference to the estimated effect of the primary parameter. Note that “no statistically significant association” is not the same…
	Preliminary consideration of co-interventions						Preliminary consideration of co-interventions						Preliminary consideration of co-interventions						Preliminary consideration of co-interventions						Preliminary consideration of co-interventions						Preliminary consideration of co-interventions						Preliminary consideration of co-interventions						Preliminary consideration of co-interventions						Preliminary consideration of co-interventions
	Complete a row for each important co-intervention (i) listed in the review protocol; and (ii) relevant to the setting of this particular study, or which the study authors identified as important.						Complete a row for each important co-intervention (i) listed in the review protocol; and (ii) relevant to the setting of this particular study, or which the study authors identified as important.						Complete a row for each important co-intervention (i) listed in the review protocol; and (ii) relevant to the setting of this particular study, or which the study authors identified as important.						Complete a row for each important co-intervention (i) listed in the review protocol; and (ii) relevant to the setting of this particular study, or which the study authors identified as important.						Complete a row for each important co-intervention (i) listed in the review protocol; and (ii) relevant to the setting of this particular study, or which the study authors identified as important.						Complete a row for each important co-intervention (i) listed in the review protocol; and (ii) relevant to the setting of this particular study, or which the study authors identified as important.						Complete a row for each important co-intervention (i) listed in the review protocol; and (ii) relevant to the setting of this particular study, or which the study authors identified as important.						Complete a row for each important co-intervention (i) listed in the review protocol; and (ii) relevant to the setting of this particular study, or which the study authors identified as important.						Complete a row for each important co-intervention (i) listed in the review protocol; and (ii) relevant to the setting of this particular study, or which the study authors identified as important.
	“Important” co-interventions are those for which, in the context of this study, adjustment is expected to lead to a clinically important change in the estimated effect of the intervention.						“Important” co-interventions are those for which, in the context of this study, adjustment is expected to lead to a clinically important change in the estimated effect of the intervention.						“Important” co-interventions are those for which, in the context of this study, adjustment is expected to lead to a clinically important change in the estimated effect of the intervention.						“Important” co-interventions are those for which, in the context of this study, adjustment is expected to lead to a clinically important change in the estimated effect of the intervention.						“Important” co-interventions are those for which, in the context of this study, adjustment is expected to lead to a clinically important change in the estimated effect of the intervention.						“Important” co-interventions are those for which, in the context of this study, adjustment is expected to lead to a clinically important change in the estimated effect of the intervention.						“Important” co-interventions are those for which, in the context of this study, adjustment is expected to lead to a clinically important change in the estimated effect of the intervention.						“Important” co-interventions are those for which, in the context of this study, adjustment is expected to lead to a clinically important change in the estimated effect of the intervention.						“Important” co-interventions are those for which, in the context of this study, adjustment is expected to lead to a clinically important change in the estimated effect of the intervention.
	(i) Co-interventions listed in the review protocol						(i) Co-interventions listed in the review protocol						(i) Co-interventions listed in the review protocol						(i) Co-interventions listed in the review protocol						(i) Co-interventions listed in the review protocol						(i) Co-interventions listed in the review protocol						(i) Co-interventions listed in the review protocol						(i) Co-interventions listed in the review protocol						(i) Co-interventions listed in the review protocol
	Co-intervention	Is there evidence that controlling for this co-intervention was unnecessary (e.g. because it was not administered)?		Is presence of this co-intervention likely to favour outcomes in the experimental intervention or the comparator			Co-intervention	Is there evidence that controlling for this co-intervention was unnecessary (e.g. because it was not administered)?		Is presence of this co-intervention likely to favour outcomes in the experimental intervention or the comparator			Co-intervention	Is there evidence that controlling for this co-intervention was unnecessary (e.g. because it was not administered)?		Is presence of this co-intervention likely to favour outcomes in the experimental intervention or the comparator			Co-intervention	Is there evidence that controlling for this co-intervention was unnecessary (e.g. because it was not administered)?		Is presence of this co-intervention likely to favour outcomes in the experimental intervention or the comparator			Co-intervention	Is there evidence that controlling for this co-intervention was unnecessary (e.g. because it was not administered)?		Is presence of this co-intervention likely to favour outcomes in the experimental intervention or the comparator			Co-intervention	Is there evidence that controlling for this co-intervention was unnecessary (e.g. because it was not administered)?		Is presence of this co-intervention likely to favour outcomes in the experimental intervention or the comparator			Co-intervention	Is there evidence that controlling for this co-intervention was unnecessary (e.g. because it was not administered)?		Is presence of this co-intervention likely to favour outcomes in the experimental intervention or the comparator			Co-intervention	Is there evidence that controlling for this co-intervention was unnecessary (e.g. because it was not administered)?		Is presence of this co-intervention likely to favour outcomes in the experimental intervention or the comparator			Co-intervention
	(ii) Additional co-interventions relevant to the setting of this particular study, or which the study authors identified as important						(ii) Additional co-interventions relevant to the setting of this particular study, or which the study authors identified as important						(ii) Additional co-interventions relevant to the setting of this particular study, or which the study authors identified as important						(ii) Additional co-interventions relevant to the setting of this particular study, or which the study authors identified as important						(ii) Additional co-interventions relevant to the setting of this particular study, or which the study authors identified as important						(ii) Additional co-interventions relevant to the setting of this particular study, or which the study authors identified as important						(ii) Additional co-interventions relevant to the setting of this particular study, or which the study authors identified as important						(ii) Additional co-interventions relevant to the setting of this particular study, or which the study authors identified as important						(ii) Additional co-interventions relevant to the setting of this particular study, or which the study authors identified as important
	Co-intervention	Is there evidence that controlling for this co-intervention was unnecessary (e.g. because it was not administered)?		Is presence of this co-intervention likely to favour outcomes in the experimental intervention or the comparator			Co-intervention	Is there evidence that controlling for this co-intervention was unnecessary (e.g. because it was not administered)?		Is presence of this co-intervention likely to favour outcomes in the experimental intervention or the comparator			Co-intervention	Is there evidence that controlling for this co-intervention was unnecessary (e.g. because it was not administered)?		Is presence of this co-intervention likely to favour outcomes in the experimental intervention or the comparator			Co-intervention	Is there evidence that controlling for this co-intervention was unnecessary (e.g. because it was not administered)?		Is presence of this co-intervention likely to favour outcomes in the experimental intervention or the comparator			Co-intervention	Is there evidence that controlling for this co-intervention was unnecessary (e.g. because it was not administered)?		Is presence of this co-intervention likely to favour outcomes in the experimental intervention or the comparator			Co-intervention	Is there evidence that controlling for this co-intervention was unnecessary (e.g. because it was not administered)?		Is presence of this co-intervention likely to favour outcomes in the experimental intervention or the comparator			Co-intervention	Is there evidence that controlling for this co-intervention was unnecessary (e.g. because it was not administered)?		Is presence of this co-intervention likely to favour outcomes in the experimental intervention or the comparator			Co-intervention	Is there evidence that controlling for this co-intervention was unnecessary (e.g. because it was not administered)?		Is presence of this co-intervention likely to favour outcomes in the experimental intervention or the comparator			Co-intervention
[truncated: 9 more columns]

## Sheet: Detailed Results
		Basic information						Bias due to confounding										Bias in selection of participants into the study							Bias in classification of interventions					Bias due to deviations from intended interventions								Bias due to missing data							Bias in measurement of outcomes
	Study ID	Author Year	Aim	Intervention	Comparator	Outcome	Results	1.1	1.2	1.3	1.4	1.5	1.6	1.7	1.8	RoB judgement	Predicted direction	2.1	2.2	2.3	2.4	2.5	RoB judgement	Predicted direction	3.1	3.2	3.3	RoB judgement	Predicted direction	4.1	4.2	4.3	4.4	4.5	4.6	RoB judgement	Predicted direction	5.1	5.2	5.3	5.4	5.5	RoB judgement	Predicted direction	6.1	6.2	6.3	6.4	RoB judgement
	ID 1	Morgan et al 2020	Assignment			Birth spacing intentions		N								Moderate							Low					Low								Low							Moderate						Moderate
	ID 2	Morgan et al 2020				Increase knowledge of modern contraceptives										Moderate							Low					Low								Low							Moderate						Moderate
	ID 3	Morgan et al 2020				Decrease myths and misperceptions of using modern contraception										Moderate							Low					Low								Low							Moderate						Moderate
	ID 4	Morgan et al 2020				Increase modern contraception use										Moderate							Low					Low								Low							Moderate						Moderate
	ID 5	Fikrae et al 2017				Increase modern contraception (LARC) use										Serious							Low					Low								Low							Low						Moderate
	ID 6	Fikrae et al 2018				Decrease myths and misconceptions about LARC										Serious							Critical					Low								Low							NI						Low
	ID 7	Brooks et al 2019				Use of modern contraceptives										Moderate							Low					Low								Low							Low						Moderate
	ID 8	Rosenberg et al 2018				Increase family planning uptake										Moderate							Low					Low								Low							Low						Moderate
	ID 9	Ahmed et al 2020				Use of modern contraceptives										Moderate							Low					Low								Low							Low						Moderate
	ID 10	Oberth et al 2020				Increase knowledge of modern contraceptives										Moderate							Moderate					Low								Low							Low						Low
	ID 11	Oberth et al 2020				Pregnancy										Moderate							Moderate					Low								Low							Low						Low
	ID 12	Almeida et al 2020				Sex health education										Moderate							Low					Low								Low							Low						Low
	ID 13	Gaughran et al 2014				Increase family planning knowledge										Moderate							Low					Low								Low							Low						Low
	ID 14	Gaughran et al 2014				Pregnancy										Moderate							Low					Low								Low							Low						Low
	ID 15	Wolf et al 2017				Increase knowledge of modern contraceptives										Moderate							Low					Low								Low							Serious						Low
	ID 16	Annor et al 2021				Increasing adolescents knowledge of contraceptives		Y	N		Y	Y	N			Moderate		PN			PY		Low		Y	PY	PN	Low								Low		Y	N	N			Low						Moderate
	ID 17	Makenzius et al 2023				Decrease myths and misconceptions about LARC		Y	Y	PY				N		Serious		PN			PY		Low		PY	Y	N	Low								Low		N	NI	NI	Y	N	Moderate						Moderate
	ID 18	Sserwanja et al 2022 a		mHealth	No exposure to mHealth	Increase modern contraception uptake		Y	N		Y	Y	N			Moderate		N			Y		Low		Y	PN	N	Moderate								Low		Y	N	N			Low						Moderate
	ID 19	Sserwanja et al 2022 b		mass media	No exposure to mass media	Increase modern contraception uptake		Y	N		Y	Y	N			Moderate		N			Y		Low		Y	PN	N	Moderate								Low		Y	N	N			Low						Moderate
	ID 20	Akuiyibo et al 2021		MTV Shuga Peer Education	Pre-intervention	Knowledge of condom use		Y	N		PN					Serious		N			Y		Low		Y	PY	N	Low								Low		Y	PN	PN			Low						Low
	ID 21	Bhushan et al 2021 a		YFHS	Standard of care	Increase modern contraception uptake		Y	Y	Y				Y	Y	Moderate		PY	N	PN	NI	PY	Moderate		Y	PY	N	Low								Low		N	PN	Y	N		Moderate						Moderate
	ID 22	Bhushan etal 2021 b		YFSH+small group counselling	Standard of care	Increase modern contraception uptake		Y	Y	Y				Y	Y	Moderate		PY	N	PN	NI	PY	Moderate		Y	PY	N	Low								Low		N	PN	Y	N		Moderate						Moderate
	ID 23	Bhushan et al 2021 c		YFSH+small group counselling+Cash Transfer	Standard of care	Increase modern contraception uptake		Y	Y	Y				Y	Y	Moderate		PY	N	PN	NI	PY	Moderate		Y	PY	N	Low								Low		N	PN	Y	N		Moderate						Moderate
	ID 24	Sserwanja et al 2022 c		Mass media	No access to mass media	Reduce teenage pregnancy		Y	N		Y	Y	N			Moderate		N			Y		Low					Moderate								Low		Y	PN	PN			Low						Low
	ID 25	Levy et al 2021		Community health worker visits	Pre-intervention	Increase modern contraception uptake		Y	N		N					Serious		N			PY		Low					Low								Low		Y	N	N			Low						Moderate
	ID 26	Chimbindi et al 2023		Mass media	Pre-intervention	Increase modern contraception uptake		Y	N		Y	Y	N			Moderate		N			PN	Y	Moderate					Moderate								Low		PY	PN	Y			Moderate						Moderate
	ID 27	Sharm et al 2022		mHealth	Pre-intervention	Increase knowledge of condom use		Y	N		Y	Y	N			Moderate		N			Y		Low		Y	Y	N	Low								Low		N	PN	PY	PY		Moderate						Low
[truncated: 8 more columns]

## Sheet: Summary Results
	Study	Bias due to confounding	Bias in selection of participants into the study	Bias in classification of interventions	Bias due to deviations from intended interventions	Bias due to missing data	Bias in measurement of outcomes	Bias in selection of the reported result	Overall Bias
	Morgan et al 2020	Moderate	Low	Low	Low	Moderate	Moderate	Low	Moderate
	Morgan et al 2020	Moderate	Low	Low	Low	Moderate	Moderate	Moderate	Moderate
	Morgan et al 2020	Moderate	Low	Low	Low	Moderate	Moderate	Low	Moderate
	Morgan et al 2020	Moderate	Low	Low	Low	Moderate	Moderate	Low	Moderate
	Fikrae et al 2017	Serious	Low	Low	Low	Low	Moderate	Moderate	Serious
	Fikrae et al 2018	Serious	Critical	Low	Low	NI	Low	Low	Critical
	Brooks et al 2019	Moderate	Low	Low	Low	Low	Moderate	Low	Moderate
	Rosenberg et al 2018	Moderate	Low	Low	Low	Low	Moderate	Low	Moderate
	Ahmed et al 2020	Moderate	Low	Low	Low	Low	Moderate	Low	Moderate
	Oberth et al 2020	Moderate	Moderate	Low	Low	Low	Low	Low	Moderate
	Oberth et al 2020	Moderate	Moderate	Low	Low	Low	Low	Low	Moderate
	Almeida et al 2020	Moderate	Low	Low	Low	Low	Low	Low	Moderate
	Gaughran et al 2014	Moderate	Low	Low	Low	Low	Low	Low	Moderate
	Gaughran et al 2014	Moderate	Low	Low	Low	Low	Low	Low	Moderate
	Wolf et al 2017	Moderate	Low	Low	Low	Serious	Low	Moderate	Serious
	Annor et al 2021	Moderate	Low	Low	Low	Low	Moderate	Moderate	Moderate
	Makenzius et al 2023	Serious	Low	Low	Low	Moderate	Moderate	Moderate	Serious
	Sserwanja et al 2022 a	Moderate	Low	Moderate	Low	Low	Moderate	Low	Moderate
	Sserwanja et al 2022 b	Moderate	Low	Moderate	Low	Low	Moderate	Low	Moderate
	Akuiyibo et al 2021	Serious	Low	Low	Low	Low	Low	Serious	Serious
	Bhushan et al 2021 a	Moderate	Moderate	Low	Low	Moderate	Moderate	Low	Moderate
	Bhushan etal 2021 b	Moderate	Moderate	Low	Low	Moderate	Moderate	Low	Moderate
	Bhushan et al 2021 c	Moderate	Moderate	Low	Low	Moderate	Moderate	Low	Moderate
	Sserwanja et al 2022 c	Moderate	Low	Moderate	Low	Low	Low	Low	Moderate
	Levy et al 2021	Serious	Low	Low	Low	Low	Moderate	Serious	Serious
	Chimbindi et al 2023	Moderate	Moderate	Moderate	Low	Moderate	Moderate	Low	Moderate
	Sharm et al 2022	Moderate	Low	Low	Low	Moderate	Low	Low	Moderate

## Sheet: RoB judgement tables 1 and 2
	Table 1. Reaching risk of bias judgements in ROBINS-I: pre-intervention and at-intervention domains					Table 2. Reaching risk of bias judgements in ROBINS-I: post-intervention domains
	Jugement	Pre-intervention and at-intervention domains				Post-intervention domains
		Bias due to confounding	Bias in selection of participants into the study	Bias in classification of interventions		Bias due to deviations from intended intervention	Bias due to missing data	Bias in measurement of outcomes	Bias in selection of the reported result
	Low risk of bias (the study is comparable to a well-performed randomized trial with regard to this domain)	No confounding expected.	(i) All participants who would have been eligible for the target trial were included in the study; and (ii) For each participant, start of follow up and start of intervention coincided.	(i) Intervention status is well defined; and (ii) Intervention definition is based solely on information collected at the time of intervention.		Effect of assignment to intervention: (i) Any deviations from intended intervention reflected usual practice; or (ii) Any deviations from usual practice were unlikely to impact on the outcome. Effect of starting and adhering to intervention: The important co-interventions were balanced across intervention groups, and there were no deviations from the intended interventions (in terms of implementa…	(i) Data were reasonably complete; or (ii) Proportions of and reasons for missing participants were similar across intervention groups; or (iii) The analysis addressed missing data and is likely to have removed any risk of bias.	(i) The methods of outcome assessment were comparable across intervention groups; and (ii) The outcome measure was unlikely to be influenced by knowledge of the intervention received by study participants (i.e. is objective) or the outcome assessors were unaware of the intervention received by study participants; and (iii) Any error in measuring the outcome is unrelated to intervention status.	There is clear evidence (usually through examination of a pre-registered protocol or statistical analysis plan) that all reported results correspond to all intended outcomes, analyses and sub-cohorts.
	Moderate risk of bias (the study is sound for a non-randomized study with regard to this domain but cannot be considered comparable to a well-performed randomized trial):	(i) Confounding expected, all known important confounding domains appropriately measured and controlled for; and (ii) Reliability and validity of measurement of important domains were sufficient, such that we do not expect serious residual confounding.	(i) Selection into the study may have been related to intervention and outcome; and The authors used appropriate methods to adjust for the selection bias; or (ii) Start of follow up and start of intervention do not coincide for all participants; and (a) the proportion of participants for which this was the case was too low to induce important bias; or (b) the authors used appropriate methods to a…	(i) Intervention status is well defined; and (ii) Some aspects of the assignments of intervention status were determined retrospectively.		Effect of assignment to intervention: There were deviations from usual practice, but their impact on the outcome is expected to be slight. Effect of starting and adhering to intervention: (i) There were deviations from intended intervention, but their impact on the outcome is expected to be slight. or (ii) The important co-interventions were not balanced across intervention groups, or there were …	(i) Proportions of and reasons for missing participants differ slightly across intervention groups; and (ii) The analysis is unlikely to have removed the risk of bias arising from the missing data.	(i) The methods of outcome assessment were comparable across intervention groups; and (ii) The outcome measure is only minimally influenced by knowledge of the intervention received by study participants; and (iii) Any error in measuring the outcome is only minimally related to intervention status.	(i) The outcome measurements and analyses are consistent with an a priori plan; or are clearly defined and both internally and externally consistent; and (ii) There is no indication of selection of the reported analysis from among multiple analyses; and (iii) There is no indication of selection of the cohort or subgroups for analysis and reporting on the basis of the results.
	Serious risk of bias (the study has some important problems);	(i) At least one known important domain was not appropriately measured, or not controlled for; or (ii) Reliability or validity of measurement of an important domain was low enough that we expect serious residual confounding.	(i) Selection into the study was related (but not very strongly) to intervention and outcome; and This could not be adjusted for in analyses; or (ii) Start of follow up and start of intervention do not coincide; and A potentially important amount of follow-up time is missing from analyses; and The rate ratio is not constant over time.	(i) Intervention status is not well defined; or (ii) Major aspects of the assignments of intervention status were determined in a way that could have been affected by knowledge of the outcome.		Effect of assignment to intervention: There were deviations from usual practice that were unbalanced between the intervention groups and likely to have affected the outcome. Effect of starting and adhering to intervention: (i) The important co-interventions were not balanced across intervention groups, or there were deviations from the intended interventions (in terms of implementation and/or adh…	(i) Proportions of missing participants differ substantially across interventions; or Reasons for missingness differ substantially across interventions; and (ii) The analysis is unlikely to have removed the risk of bias arising from the missing data; or Missing data were addressed inappropriately in the analysis; or The nature of the missing data means that the risk of bias cannot be removed thro…	(i) The methods of outcome assessment were not comparable across intervention groups; or (ii) The outcome measure was subjective (i.e. vulnerable to influence by knowledge of the intervention received by study participants); and The outcome was assessed by assessors aware of the intervention received by study participants; or (iii) Error in measuring the outcome was related to intervention status.	(i) Outcomes are defined in different ways in the methods and results sections, or in different publications of the study; or (ii) There is a high risk of selective reporting from among multiple analyses; or (iii) The cohort or subgroup is selected from a larger study for analysis and appears to be reported on the basis of the results.
	Critical risk of bias (the study is too problematic to provide any useful evidence on the effects of intervention);	(i) Confounding inherently not controllable or (ii) The use of negative controls strongly suggests unmeasured confounding.	(i) Selection into the study was very strongly related to intervention and outcome; and This could not be adjusted for in analyses; or (ii) A substantial amount of follow-up time is likely to be missing from analyses; and The rate ratio is not constant over time.	(Unusual) An extremely high amount of misclassification of intervention status, e.g. because of unusually strong recall biases.		Effect of assignment to intervention: There were substantial deviations from usual practice that were unbalanced between the intervention groups and likely to have affected the outcome. Effect of starting and adhering to intervention: (i) There were substantial imbalances in important co-interventions across intervention groups, or there were substantial deviations from the intended interventions…	(i) (Unusual) There were critical differences between interventions in participants with missing data; and (ii) Missing data were not, or could not, be addressed through appropriate analysis.	The methods of outcome assessment were so different that they cannot reasonably be compared across intervention groups.	(i) There is evidence or strong suspicion of selective reporting of results; and (ii) The unreported results are likely to be substantially different from the reported results.
	No information on which to base a judgement about risk of bias for this domain.	No information on whether confounding might be present.	No information is reported about selection of participants into the study or whether start of follow up and start of intervention coincide.	No definition of the intervention or no explanation of the source of information about intervention status is reported.		No information is reported on whether there is deviation from the intended intervention.	No information is reported about missing data or the potential for data to be missing.	No information is reported about the methods of outcome assessment.	There is too little information to make a judgement (for example, if only an abstract is available for the study).

## Sheet: RoB judgement table 3
	Table 3. Interpretation of domain-level and overall risk of bias judgements in ROBINS-I
	Jugement	Within each domain	Across domains	Criterion
	Low risk of bias	The study is comparable to a well-performed randomized trial with regard to this domain	The study is comparable to a well-performed randomized trial	The study is judged to be at low risk of bias for all domains.
	Moderate risk of bias	The study is sound for a non-randomized study with regard to this domain but cannot be considered comparable to a well-performed randomized trial	The study provides sound evidence for a non-randomized study but cannot be considered comparable to a well-performed randomized trial	The study is judged to be at low or moderate risk of bias for all domains.
	Serious risk of bias	The study has some important problems in this domain	The study has some important problems	The study is judged to be at serious risk of bias in at least one domain, but not at critical risk of bias in any domain.
	Critical risk of bias	The study is too problematic in this domain to provide any useful evidence on the effects of intervention	The study is too problematic to provide any useful evidence and should not be included in any synthesis	The study is judged to be at critical risk of bias in at least one domain.
	No information on which to base a judgement about risk of bias for this domain.	No information on which to base a judgement about risk of bias for this domain	No information on which to base a judgement about risk of bias	There is no clear indication that the study is at serious or critical risk of bias and there is a lack of information in one or more key domains of bias (a judgement is required for this).

## Sheet: ColToLin
Study ID	Author, year	Aim for this study	Intervention	Comparator	Outcome being assessed	Numerical result being assessed			Signalling questions		1.1. Is there potential for confounding of the effect of intervention in this study?	If N/PN to 1.1: the study can be considered to be at low risk of bias due to confounding and no further signalling questions need be considered If Y/PY to 1.1: determine whether there is a need to assess time-varying confounding:	1.2. Was the analysis based on splitting participants’ follow up time according to intervention received?	If N/PN, answer questions relating to baseline confounding (1.4 to 1.6) If Y/PY, proceed to question 1.3.	1.3. Were intervention discontinuations or switches likely to be related to factors that are prognostic for the outcome?	If N/PN, answer questions relating to baseline confounding (1.4 to 1.6) If Y/PY, answer questions relating to both baseline and time-varying confounding (1.7 and 1.8)	Questions relating to baseline confounding only	1.4. Did the authors use an appropriate analysis method that controlled for all the important confounding domains?	1.5. If Y/PY to 1.4: Were confounding domains that were controlled for measured validly and reliably by the variables available in this study?	1.6. Did the authors control for any post-intervention variables that could have been affected by the intervention?	Questions relating to baseline and time-varying confounding	1.7. Did the authors use an appropriate analysis method that adjusted for all the important confounding domains and for time-varying confounding?	1.8. If Y/PY to 1.7: Were confounding domains that were adjusted for measured validly and reliably by the variables available in this study?	Risk of bias judgement (see RoB judgement table 1)	Optional: What is the predicted direction of bias due to confounding?			2.1. Was selection of participants into the study (or into the analysis) based on participant characteristics observed after the start of intervention?	If N/PN to 2.1: go to 2.4	2.2. If Y/PY to 2.1: Were the post-intervention variables that influenced selection likely to be associated with intervention?	2.3. If Y/PY to 2.2: Were the post-intervention variables that influenced selection likely to be influenced by the outcome or a cause of the outcome?	2.4. Do start of follow-up and start of intervention coincide for most participants?	2.5. If Y/PY to 2.2 and 2.3, or N/PN to 2.4: Were adjustment techniques used that are likely to correct for the presence of selection biases?	Risk of bias judgement (see RoB judgement table 1)	Optional: What is the predicted direction of bias due to selection of participants into the study?			3.1. Were intervention groups clearly defined?	3.2. Was the information used to define intervention groups recorded at the start of the intervention?	3.3. Could classification of intervention status have been affected by knowledge of the outcome or risk of the outcome?	Risk of bias judgement (see RoB judgement table 1)	Optional: What is the predicted direction of bias due to measurement of outcomes or interventions?			4.1. Were there deviations from the intended intervention beyond what would be expected in usual practice?	4.2. If Y/PY to 4.1: Were these deviations from intended intervention unbalanced between groups and likely to have affected the outcome?	If your aim for this study is to assess the effect of starting and adhering to intervention, answer questions 4.3 to 4.6	4.3. Were important co-interventions balanced across intervention groups?	4.4. Was the intervention implemented successfully for most participants?
ID 1	Morgan et al 2020	Assignment			Birth spacing intentions				Morgan et al 2020		N	No further questions needed												Moderate					Answer 2.1					Low							Low						Ignore 4.3 to 4.6
ID 2	Morgan et al 2020				Increase knowledge of modern contraceptives				Morgan et al 2020			Answer 1.1												Moderate					Answer 2.1					Low							Low						Select aim
ID 3	Morgan et al 2020				Decrease myths and misperceptions of using modern contraception				Morgan et al 2020			Answer 1.1												Moderate					Answer 2.1					Low							Low						Select aim
ID 4	Morgan et al 2020				Increase modern contraception use				Morgan et al 2020			Answer 1.1												Moderate					Answer 2.1					Low							Low						Select aim
ID 5	Fikrae et al 2017				Increase modern contraception (LARC) use				Fikrae et al 2017			Answer 1.1												Serious					Answer 2.1					Low							Low						Select aim
ID 6	Fikrae et al 2018				Decrease myths and misconceptions about LARC				Fikrae et al 2018			Answer 1.1												Serious					Answer 2.1					Critical							Low						Select aim
ID 7	Brooks et al 2019				Use of modern contraceptives				Brooks et al 2019			Answer 1.1												Moderate					Answer 2.1					Low							Low						Select aim
ID 8	Rosenberg et al 2018				Increase family planning uptake				Rosenberg et al 2018			Answer 1.1												Moderate					Answer 2.1					Low							Low						Select aim
ID 9	Ahmed et al 2020				Use of modern contraceptives				Ahmed et al 2020			Answer 1.1												Moderate					Answer 2.1					Low							Low						Select aim
ID 10	Oberth et al 2020				Increase knowledge of modern contraceptives				Oberth et al 2020			Answer 1.1												Moderate					Answer 2.1					Moderate							Low						Select aim
ID 11	Oberth et al 2020				Pregnancy				Oberth et al 2020			Answer 1.1												Moderate					Answer 2.1					Moderate							Low						Select aim
ID 12	Almeida et al 2020				Sex health education				Almeida et al 2020			Answer 1.1												Moderate					Answer 2.1					Low							Low						Select aim
ID 13	Gaughran et al 2014				Increase family planning knowledge				Gaughran et al 2014			Answer 1.1												Moderate					Answer 2.1					Low							Low						Select aim
ID 14	Gaughran et al 2014				Pregnancy				Gaughran et al 2014			Answer 1.1												Moderate					Answer 2.1					Low							Low						Select aim
ID 15	Wolf et al 2017				Increase knowledge of modern contraceptives				Wolf et al 2017			Answer 1.1												Moderate					Answer 2.1					Low							Low						Select aim
ID 16	Annor et al 2021				Increasing adolescents knowledge of contraceptives				Annor et al 2021		Y	Proceed to 1.2	N	Answer 1.4 to 1.6				Y	Y	N				Moderate				PN	Go to 2.4			PY		Low				Y	PY	PN	Low						Select aim
ID 17	Makenzius et al 2023				Decrease myths and misconceptions about LARC				Makenzius et al 2023		Y	Proceed to 1.2	Y	Proceed to 1.3	PY	Answer 1.7 and 1.8						N		Serious				PN	Go to 2.4			PY		Low				PY	Y	N	Low						Select aim
ID 18	Sserwanja et al 2022 a		mHealth	No exposure to mHealth	Increase modern contraception uptake				Sserwanja et al 2022 a		Y	Proceed to 1.2	N	Answer 1.4 to 1.6				Y	Y	N				Moderate				N	Go to 2.4			Y		Low				Y	PN	N	Moderate						Select aim
ID 19	Sserwanja et al 2022 b		mass media	No exposure to mass media	Increase modern contraception uptake				Sserwanja et al 2022 b		Y	Proceed to 1.2	N	Answer 1.4 to 1.6				Y	Y	N				Moderate				N	Go to 2.4			Y		Low				Y	PN	N	Moderate						Select aim
ID 20	Akuiyibo et al 2021		MTV Shuga Peer Education	Pre-intervention	Knowledge of condom use				Akuiyibo et al 2021		Y	Proceed to 1.2	N	Answer 1.4 to 1.6				PN						Serious				N	Go to 2.4			Y		Low				Y	PY	N	Low						Select aim
ID 21	Bhushan et al 2021 a		YFHS	Standard of care	Increase modern contraception uptake				Bhushan et al 2021 a		Y	Proceed to 1.2	Y	Proceed to 1.3	Y	Answer 1.7 and 1.8						Y	Y	Moderate				PY	Proceed to 2.2	N	PN	NI	PY	Moderate				Y	PY	N	Low						Select aim
ID 22	Bhushan etal 2021 b		YFSH+small group counselling	Standard of care	Increase modern contraception uptake				Bhushan etal 2021 b		Y	Proceed to 1.2	Y	Proceed to 1.3	Y	Answer 1.7 and 1.8						Y	Y	Moderate				PY	Proceed to 2.2	N	PN	NI	PY	Moderate				Y	PY	N	Low						Select aim
ID 23	Bhushan et al 2021 c		YFSH+small group counselling+Cash Transfer	Standard of care	Increase modern contraception uptake				Bhushan et al 2021 c		Y	Proceed to 1.2	Y	Proceed to 1.3	Y	Answer 1.7 and 1.8						Y	Y	Moderate				PY	Proceed to 2.2	N	PN	NI	PY	Moderate				Y	PY	N	Low						Select aim
ID 24	Sserwanja et al 2022 c		Mass media	No access to mass media	Reduce teenage pregnancy				Sserwanja et al 2022 c		Y	Proceed to 1.2	N	Answer 1.4 to 1.6				Y	Y	N				Moderate				N	Go to 2.4			Y		Low							Moderate						Select aim
ID 25	Levy et al 2021		Community health worker visits	Pre-intervention	Increase modern contraception uptake				Levy et al 2021		Y	Proceed to 1.2	N	Answer 1.4 to 1.6				N						Serious				N	Go to 2.4			PY		Low							Low						Select aim
ID 26	Chimbindi et al 2023		Mass media	Pre-intervention	Increase modern contraception uptake				Chimbindi et al 2023		Y	Proceed to 1.2	N	Answer 1.4 to 1.6				Y	Y	N				Moderate				N	Go to 2.4			PN	Y	Moderate							Moderate						Select aim
ID 27	Sharm et al 2022		mHealth	Pre-intervention	Increase knowledge of condom use				Sharm et al 2022		Y	Proceed to 1.2	N	Answer 1.4 to 1.6				Y	Y	N				Moderate				N	Go to 2.4			Y		Low				Y	Y	N	Low						Select aim
[truncated: 25 more columns]

## Sheet: Supportive_sheet
List 1	List 2	List 3	List 4	List 5	List 6	List 7	List 8	List 9	List 10	List 11
Yes	Individually randomized	To assess the effect of assignment to intervention	Favour experimental	Y	NA	Low	Favour experimental	Y	Favour experimental	Assignment
No	Cluster randomized	To assess the effect of starting and adhering to intervention	Favour comparator	PY	Y	Moderate	Favour comparator	PY	Favour comparator	Starting and adhering
	Matched (e.g. cross-over)		No information	PN	PY	Serious	Unpredictable	PN	Towards null
				N	PN	Critical		N	Away from null
					N	NI		NI	Unpredictable
					NI
